# Supplementary material for: Proteomic Profiling of HDL in Newly Diagnosed Breast Cancer Based on Tumor Molecular Classification and Clinical Stage of Disease
Source: Cells. 2024 Aug 9;13(16):1327. doi: 10.3390/cells13161327 (PMC11352958; doi:10.3390/cells13161327)
Supplement: Supplementary file 1 [file cells-13-01327-s001.zip]

Archive with 1 entries (1 files):
- cells-3109825-supplementary.xlsx
