# Supplementary material for: Proteomic Profiling of HDL in Newly Diagnosed Breast Cancer Based on Tumor Molecular Classification and Clinical Stage of Disease
Source: Cells. 2024 Aug 9;13(16):1327. doi: 10.3390/cells13161327 (PMC11352958; doi:10.3390/cells13161327)
Supplement: Supplementary file 1 [file cells-13-01327-s001.zip › cells-3109825-supplementary.xlsx]

## Sheet: Plan1
ProteinGroup			sp|P01024|CO3_HUMAN	sp|P00751|CFAB_HUMAN	sp|P04114|APOB_HUMAN	sp|P08519|APOA_HUMAN	sp|P00450|CERU_HUMAN	sp|P01834|IGKC_HUMAN	sp|P01023|A2MG_HUMAN	sp|P02787|TRFE_HUMAN	sp|Q14624|ITIH4_HUMAN	sp|P02768|ALBU_HUMAN	sp|P02647|APOA1_HUMAN	sp|P0DOY2|IGLC2_HUMAN;sp|P0DOY3|IGLC3_HUMAN	sp|P00738|HPT_HUMAN	sp|P02790|HEMO_HUMAN	sp|P01860|IGHG3_HUMAN	sp|P02774|VTDB_HUMAN	sp|P02763|A1AG1_HUMAN	sp|P02753|RET4_HUMAN	sp|P27169|PON1_HUMAN	sp|P02749|APOH_HUMAN	sp|Q15166|PON3_HUMAN	sp|P02760|AMBP_HUMAN	sp|P02675|FIBB_HUMAN	sp|Q96PD5|PGRP2_HUMAN	sp|Q9UHG3|PCYOX_HUMAN	sp|P06727|APOA4_HUMAN	sp|P01042|KNG1_HUMAN	sp|P08697|A2AP_HUMAN	sp|P02766|TTHY_HUMAN	sp|O95445|APOM_HUMAN	sp|P00734|THRB_HUMAN	sp|P02765|FETUA_HUMAN	sp|P05155|IC1_HUMAN	sp|P02656|APOC3_HUMAN	sp|P04217|A1BG_HUMAN	sp|P35858|ALS_HUMAN	sp|O14791|APOL1_HUMAN	sp|P05452|TETN_HUMAN	sp|P01009|A1AT_HUMAN	sp|P09871|C1S_HUMAN	sp|P01876|IGHA1_HUMAN	sp|P05090|APOD_HUMAN	sp|P01019|ANGT_HUMAN	sp|P02655|APOC2_HUMAN	sp|P08185|CBG_HUMAN	sp|P02649|APOE_HUMAN	sp|P00739|HPTR_HUMAN
GeneName			C3	CFB	APOB	LPA	CP	IGKC	A2M	TF	ITIH4	ALB	APOA1	IGLC2;IGLC3	HP	HPX	IGHG3	GC	ORM1	RBP4	PON1	APOH	PON3	AMBP	FGB	PGLYRP2	PCYOX1	APOA4	KNG1	SERPINF2	TTR	APOM	F2	AHSG	SERPING1	APOC3	A1BG	IGFALS	APOL1	CLEC3B	SERPINA1	C1S	IGHA1	APOD	AGT	APOC2	SERPINA6	APOE	HPR
ProteinName			Complement C3	Complement factor B	Apolipoprotein B	Apolipoprotein(a)	Ceruloplasmin	Ig kappa chain C region	Alpha-2-macroglobulin	Serotransferrin	Inter-alpha-trypsin inhibitor heavy chain H4	Serum albumin	Apolipoprotein A-I	Immunoglobulin lambda constant 2; Immunoglobulin lambda constant 3	Haptoglobin	Hemopexin	Ig gamma-3 chain C region	Vitamin D-binding protein	Alpha-1-acid glycoprotein 1	Retinol-binding protein 4	Serum paraoxonase/arylesterase 1	Beta-2-glycoprotein 1	Serum paraoxonase/lactonase 3	Alpha-1-microglobulin	Fibrinogen beta chain	N-acetylmuramoyl-L-alanine amidase	Prenylcysteine oxidase 1	Apolipoprotein A-IV	Kininogen-1	Alpha-2-antiplasmin	Transthyretin	Apolipoprotein M	Prothrombin	Alpha-2-HS-glycoprotein	Plasma protease C1 inhibitor	Apolipoprotein C-III	Alpha-1B-glycoprotein	Insulin-like growth factor-binding protein complex acid labile subunit	Apolipoprotein L1	Tetranectin	Alpha-1-antitrypsin	Complement C1s subcomponent	Ig alpha-1 chain C region	Apolipoprotein D	Angiotensinogen	Apolipoprotein C-II	Corticosteroid-binding globulin	Apolipoprotein E	Haptoglobin-related protein
NumberPeptides			54	14	189	30	18	6	44	51	14	85	51	4	12	14	4	26	4	10	11	13	2	12	14	4	8	31	16	12	12	7	16	10	13	6	11	1	11	7	41	2	7	12	11	5	6	29	5
Sample name	Experimental Group	Stage	AAVYHHFISDGVR;AC[+57.0214635]EPGVDYVYK;AGDFLEANYMNLQR;AKDQLTC[+57.0214635]NKFDLK;APSTWLTAYVVK;ASHLGLAR;C[+57.0214635]AEENC[+57.0214635]FIQK;DAPDHQELNLDVSLQLPSR;DFDFVPPVVR;DTWVEHWPEEDEC[+57.0214635]QDEENQK;EVVADSVWVDVK;EYVLPSFEVIVEPTEK;FISLGEAC[+57.0214635]K;FYYIYNEK;GQGTLSVVTMYHAK;GYTQQLAFR;IHWESASLLR;ILLQGTPVAQMTEDAVDAER;IPIEDGSGEVVLSR;ISLPESLK;KGYTQQLAFR;KQELSEAEQATR;KVEGTAFVIFGIQDGEQR;LDKAC[+5…	ALFVSEEEKK;C[+57.0214635]LVNLIEK;DAQYAPGYDK;DISEVVTPR;EELLPAQDIK;FLC[+57.0214635]TGGVSPYADPNTC[+57.0214635]R;KEAGIPEFYDYDVALIK;LEDSVTYHC[+57.0214635]SR;LLQEGQALEYVC[+57.0214635]PSGFYPYPVQTR;QLNEINYEDHK;STGSWSTLK;VSEADSSNADWVTK;YGLVTYATYPK;YGQTIRPIC[+57.0214635]LPC[+57.0214635]TEGTTR	AALGKLPQQANDYLNSFNWER;AALTELSLGSAYQAMILGVDSK;AASGTTGTYQEWK;AASGTTGTYQEWKDK;ADSVVDLLSYNVQGSGETTYDHK;AEPLAFTFSHDYK;AHLDIAGSLEGHLR;ALVEQGFTVPEIK;ALYWVNGQVPDGVSK;ASGSLPYTQTLQDHLNSLK;ATFQTPDFIVPLTDLR;ATGVLYDYVNK;ATLYALSHAVNNYHK;ATVAVYLESLQDTK;AVSMPSFSILGSDVR;AVSM[+15.994915]PSFSILGSDVR;C[+57.0214635]VQSTKPSLMIQK;DAVEKPQEFTIVAFVK;DDKHEQDMVNGIMLSVEK;DFSAEYEEDGKYEGLQEWEGK;DKDQEVLLQTFLDDASPGDKR;DLKVEDIPLA…	ATTVTGTPC[+57.0214635]QEWAAQEPHR;EAQLLVIENEVC[+57.0214635]NHYK;GISSTTVTGR;GSFSTTVTGR;GTFSTTVTGR;GTLSTTITGR;GTYSTTVTGR;HSTFIPGTNK;IPLYYPNAGLTR;KLFDYC[+57.0214635]DIPLC[+57.0214635]ASSSFDC[+57.0214635]GKPQVEPK;LFLEPTQADIALLK;NPDAEIRPWC[+57.0214635]YTMDPSVR;NPDAEISPWC[+57.0214635]YTMDPNVR;NPDAVAAPYC[+57.0214635]YTR;NPDPVAAPWC[+57.0214635]YTTDPSVR;NPDPVAAPYC[+57.0214635]YTR;NPDSGKQPWC[+57.0214635]YTT…	AETGDKVYVHLK;ALYLQYTDETFR;DIASGLIGPLIIC[+57.0214635]K;DLYSGLIGPLIVC[+57.0214635]R;ERGPEEEHLGILGPVIWAEVGDTIR;EVGPTNADPVC[+57.0214635]LAK;EYTDASFTNR;GAYPLSIEPIGVR;HYYIGIIETTWDYASDHGEK;HYYIGIIETTWDYASDHGEKK;LISVDTEHSNIYLQNGPDR;MFTTAPDQVDKEDEDFQESNK;NNEGTYYSPNYNPQSR;QSEDSTFYLGER;QYTDSTFR;TTIEKPVWLGFLGPIIK;VNKDDEEFIESNK;YTVNQC[+57.0214635]R	DSTYSLSSTLTLSK;SGTASVVC[+57.0214635]LLNNFYPR;TVAAPSVFIFPPSDEQLK;VDNALQSGNSQESVTEQDSK;VDNALQSGNSQESVTEQDSKDSTYSLSSTLTLSK;VYAC[+57.0214635]EVTHQGLSSPVTK	AAQVTIQSSGTFSSK;AIGYLNTGYQR;ALLAYAFALAGNQDK;ALLAYAFALAGNQDKR;ATVLNYLPK;DTVIKPLLVEPEGLEK;EQAPHC[+57.0214635]IC[+57.0214635]ANGR;FEVQVTVPK;FQVDNNNR;FSGQLNSHGC[+57.0214635]FYQQVK;GHFSISIPVK;HYDGSYSTFGER;IAQWQSFQLEGGLK;KYSDASDC[+57.0214635]HGEDSQAFC[+57.0214635]EK;LHTEAQIQEEGTVVELTGR;LLIYAVLPTGDVIGDSAK;LPPNVVEESAR;MC[+57.0214635]PQLQQYEMHGPEGLR;MVSGFIPLKPTVK;NALFC[+57.0214635]LESAWK;NEDSLVFVQTDK;NQGN…	ADRDQYELLC[+57.0214635]LDNTR;APNHAVVTR;ASYLDC[+57.0214635]IR;C[+57.0214635]DEWSVNSVGK;C[+57.0214635]LKDGAGDVAFVK;C[+57.0214635]LVEKGDVAFVK;C[+57.0214635]STSSLLEAC[+57.0214635]TFR;DC[+57.0214635]HLAQVPSHTVVAR;DDTVC[+57.0214635]LAK;DGAGDVAFVK;DLLFRDDTVC[+57.0214635]LAK;DQYELLC[+57.0214635]LDNTR;DSAHGFLK;DSGFQMNQLR;DYELLC[+57.0214635]LDGTR;EDPQTFYYAVAVVK;EDPQTFYYAVAVVKK;EFQLFSSPHGK;EGTC[+57.0214635]…	AEAQAQYSAAVAK;FKPTLSQQQK;GPDVLTATVSGK;GSEMVVAGK;LALDNGGLAR;LGVYELLLK;MNFRPGVLSSR;NMEQFQVSVSVAPNAK;NPLVWVHASPEHVVVTR;QGPVNLLSDPEQGVEVTGQYER;QLGLPGPPDVPDHAAYHPFR;SPEQQETVLDGNLIIR;WKETLFSVMPGLK;YIFHNFMER	AAFTEC[+57.0214635]C[+57.0214635]QAADK;AAFTEC[+57.0214635]C[+57.0214635]QAADKAAC[+57.0214635]LLPK;ADDKETC[+57.0214635]FAEEGK;ADDKETC[+57.0214635]FAEEGKK;AEFAEVSK;AEFAEVSKLVTDLTK;ALVLIAFAQYLQQC[+57.0214635]PFEDHVK;AVMDDFAAFVEK;AVM[+15.994915]DDFAAFVEK;C[+57.0214635]ASLQKFGER;C[+57.0214635]C[+57.0214635]AAADPHEC[+57.0214635]YAK;C[+57.0214635]C[+57.0214635]TESLVNR;C[+57.0214635]C[+57.0214635]TESLVNR…	AELQEGAR;AHVDALR;AKPALEDLR;AKPALEDLRQGLLPVLESFK;AKVQPYLDDFQK;AKVQPYLDDFQKK;ATEHLSTLSEK;DLATVYVDVLK;DLATVYVDVLKDSGR;DLATVYVDVLKDSGRDYVSQFEGSALGK;DSGRDYVSQFEGSALGK;DYVSQFEGSALGK;EQLGPVTQEFWDNLEK;EQLGPVTQEFWDNLEKETEGLR;EQLGPVTQEFWDNLEKETEGLRQEMSK;EQLGPVTQEFWDNLEKETEGLRQEM[+15.994915]SK;ETEGLRQEMSK;ETEGLRQEMSKDLEEVK;ETEGLRQEM[+15.994915]SKDLEEVK;HFWQQDEPPQSPWDR;KWQEEMELYR;KWQEEM[+15.994915]ELYR;LAARL…	AAPSVTLFPPSSEELQANK;AGVETTTPSK;SYSC[+57.0214635]QVTHEGSTVEK;YAASSYLSLTPEQWK	AVGDKLPEC[+57.0214635]EADDGC[+57.0214635]PKPPEIAHGYVEHSVR;DYAEVGR;HYEGSTVPEK;HYEGSTVPEKK;LRTEGDGVYTLNNEK;SPVGVQPILNEHTFC[+57.0214635]AGMSK;TEGDGVYTLNNEK;VGYVSGWGR;VMPIC[+57.0214635]LPSKDYAEVGR;VTSIQDWVQK;VVLHPNYSQVDIGLIK;YVMLPVADQDQC[+57.0214635]IR	C[+57.0214635]SPHLVLSALTSDNHGATYAFSGTHYWR;DYFMPC[+57.0214635]PGR;EVGTPHGIILDSVDAAFIC[+57.0214635]PGSSR;FDPVRGEVPPR;GGYTLVSGYPK;LHIMAGR;LLQDEFPGIPSPLDAAVEC[+57.0214635]HR;LYLVQGTQVYVFLTK;NFPSPVDAAFR;QGHNSVFLIK;RLWWLDLK;SGAQATWTELPWPHEK;VDGALC[+57.0214635]MEK;YYC[+57.0214635]FQGNQFLR	SC[+57.0214635]DTPPPC[+57.0214635]PR;TPEVTC[+57.0214635]VVVDVSHEDPEVQFK;TPLGDTTHTC[+57.0214635]PR;WQQGNIFSC[+57.0214635]SVMHEALHNR	C[+57.0214635]C[+57.0214635]ESASEDC[+57.0214635]MAK;EDFTSLSLVLYSR;EFSHLGKEDFTSLSLVLYSR;ELPEHTVK;ELSSFIDKGQELC[+57.0214635]ADYSENTFTEYK;ELSSFIDKGQELC[+57.0214635]ADYSENTFTEYKK;EVVSLTEAC[+57.0214635]C[+57.0214635]AEGADPDC[+57.0214635]YDTR;FPSGTFEQVSQLVK;GQELC[+57.0214635]ADYSENTFTEYKK;HLSLLTTLSNR;HQPQEFPTYVEPTNDEIC[+57.0214635]EAFR;HQPQEFPTYVEPTNDEIC[+57.0214635]EAFRK;KLC[+57.0214635]MAALK;LC[+57.0…	NWGLSVYADKPETTK;SDVVYTDWK;SDVVYTDWKK;YVGGQEHFAHLLILR	DPNGLPPEAQK;FSGTWYAMAK;GNDDHWIVDTDYDTYAVQYSC[+57.0214635]R;LIVHNGYC[+57.0214635]DGR;LLNLDGTC[+57.0214635]ADSYSFVFSR;LLNNWDVC[+57.0214635]ADMVGTFTDTEDPAKFK;MKYWGVASFLQK;QEELC[+57.0214635]LAR;QRQEELC[+57.0214635]LAR;YWGVASFLQK	AKLIALTLLGMGLALFRNHQSSYQTR;EVQPVELPNC[+57.0214635]NLVK;FDVSSFNPHGISTFTDEDNAMYLLVVNHPDAK;IFFYDSENPPASEVLR;ILLMDLNEEDPTVLELGITGSK;IQNILTEEPK;LLIGTVFHK;SFNPNSPGK;STVELFK;VVAEGFDFANGINISPDGK;YVYIAELLAHK	ATFGC[+57.0214635]HDGYSLDGPEEIEC[+57.0214635]TK;ATVVYQGER;C[+57.0214635]PFPSRPDNGFVNYPAKPTLYYK;C[+57.0214635]SYTEDAQC[+57.0214635]IDGTIEVPK;DKATFGC[+57.0214635]HDGYSLDGPEEIEC[+57.0214635]TK;EHSSLAFWK;FIC[+57.0214635]PLTGLWPINTLK;KC[+57.0214635]SYTEDAQC[+57.0214635]IDGTIEVPK;TC[+57.0214635]PKPDDLPFSTVVPLK;TFYEPGEEITYSC[+57.0214635]K;TFYEPGEEITYSC[+57.0214635]KPGYVSR;VC[+57.0214635]PFAGILENGAVR;WSP…	IFLMDLNEQNPR;IQNVLSEKPR	AFIQLWAFDAVK;C[+57.0214635]VLFPYGGC[+57.0214635]QGNGNK;ETLLQDFR;EYC[+57.0214635]GVPGDGDEELLR;GEC[+57.0214635]VPGEQEPEPILIPR;GVC[+57.0214635]EETSGAYEK;GVC[+57.0214635]EETSGAYEKTDTDGK;KEDSC[+57.0214635]QLGYSAGPC[+57.0214635]MGMTSR;KGVC[+57.0214635]EETSGAYEK;TVAAC[+57.0214635]NLPIVR;VVAQGVGIPEDSIFTMADR;WYNLAIGSTC[+57.0214635]PWLK	AHYGGFTVQNEANK;DNENVVNEYSSELEK;EC[+57.0214635]EEIIR;EDGGGWWYNR;EEAPSLRPAPPPISGGGYR;GGETSEMYLIQPDSSVKPYR;HGTDDGVVWMNWK;HQLYIDETVNSNIPTNLR;LESDVSAQMEYC[+57.0214635]R;NYC[+57.0214635]GLPGEYWLGNDK;QDGSVDFGR;QGFGNVATNTDGK;TPC[+57.0214635]TVSC[+57.0214635]NIPVVSGK;VYC[+57.0214635]DMNTENGGWTVIQNR	EFTEAFLGC[+57.0214635]PAIHPR;GSQTQSHPDLGTEGC[+57.0214635]WDQLSAPR;PSLSHLLSQYYGAGVAR;TFTLLDPK	FLNEMIAPVMR;IAIIGAGIGGTSAAYYLR;IFSQETLTK;LVC[+57.0214635]SGLLQASK;MHMWVEDVLDK;MYEVVYQIGTETR;SNLISGSVMYIEEK;TLLETLQK	AKIDQNVEELKGR;ALVQQMEQLR;DKVNSFFSTFK;EAVEHLQK;ENADSLQASLRPHADELK;IDQNVEELK;IDQNVEELKGR;IDQTVEELR;IDQTVEELRR;ISASAEELR;KLVPFATELHER;LAPLAEDVR;LEPYADQLR;LGEVNTYAGDLQK;LGPHAGDVEGHLSFLEK;LKEEIGKELEELR;LLPHANEVSQK;LNHQLEGLTFQMK;LTPYADEFK;LTPYADEFKVK;LVPFATELHER;QLTPYAQR;RVEPYGENFNK;SELTQQLNALFQDK;SLAELGGHLDQQVEEFR;SLAELGGHLDQQVEEFRR;SLAPYAQDTQEK;SLAPYAQDTQEKLNHQLEGLTFQMK;TQVSTQAEQLR;VEPYGENFNK;VNSFFST…	AATGEC[+57.0214635]TATVGK;AATGEC[+57.0214635]TATVGKR;AVDAALKK;DFVQPPTK;DIPTNSPELEETLTHTITK;ENFLFLTPDC[+57.0214635]K;IASFSQNC[+57.0214635]DIYPGK;IASFSQNC[+57.0214635]DIYPGKDFVQPPTK;IC[+57.0214635]VGC[+57.0214635]PR;IYPTVNC[+57.0214635]QPLGMISLMK;KIYPTVNC[+57.0214635]QPLGMISLMK;KLGQSLDC[+57.0214635]NAEVYVVPWEK;TVGSDTFYSFK;TWQDC[+57.0214635]EYK;TWQDC[+57.0214635]EYKDAAK;YNSQNQSNNQFVLYR	DPTPEQTHR;DSFHLDEQFTVPVEMMQAR;ELKEQQDSPGNKDFLQSLK;EQQDSPGNKDFLQSLK;GFPIKEDFLEQSEQLFGAKPVSLTGK;LC[+57.0214635]QDLGPGAFR;LGNQEPGGQTALK;LVPPMEEDYPQFGSPK;NPNPSAPR;QEDDLANINQWVK;QLTSGPNQEQVSPLTLLK;WFLLEQPEIQVAHFPFK	AADDTWEPFASGK;ALGISPFHEHAEVVFTANDSGPR;ALGISPFHEHAEVVFTANDSGPRR;GSPAINVAVHVFR;GSPAINVAVHVFRK;KAADDTWEPFASGK;RYTIAALLSPYSYSTTAVVTNPK;RYTIAALLSPYSYSTTAVVTNPKE;TSESGELHGLTTEEEFVEGIYK;TSESGELHGLTTEEEFVEGIYKVEIDTK;YTIAALLSPYSYSTTAVVTNPK;YTIAALLSPYSYSTTAVVTNPKE	AFLLTPR;EFPEVHLGQWYFIAGAAPTK;KWIYHLTEGSTDLR;NQEAC[+57.0214635]ELSNN;SLTSC[+57.0214635]LDSK;TELFSSSC[+57.0214635]PGGIMLNETGQGYQR;WIYHLTEGSTDLR	DKLAAC[+57.0214635]LEGNC[+57.0214635]AEGLGTNYR;ELLESYIDGR;ENLDRDIALMK;ETWTANVGK;GDAC[+57.0214635]EGDSGGPFVMK;GQPSVLQVVNLPIVERPVC[+57.0214635]K;HQDFNSAVQLVENFC[+57.0214635]R;ITDNMFC[+57.0214635]AGYKPDEGKR;LAVTTHGLPC[+57.0214635]LAWASAQAK;RQEC[+57.0214635]SIPVC[+57.0214635]GQDQVTVAMTPR;SEGSSVNLSPPLEQC[+57.0214635]VPDR;SGIEC[+57.0214635]QLWR;TATSEYQTFFNPR;TFGSGEADC[+57.0214635]GLRPLFEK;VTGWGNLK;YGFY…	AQLVPLPPSTYVEFTVSGTDC[+57.0214635]VAK;C[+57.0214635]DSSPDSAEDVRK;C[+57.0214635]NLLAEK;EHAVEGDC[+57.0214635]DFQLLK;FSVVYAK;HTFMGVVSLGSPSGEVSHPR;HTFM[+15.994915]GVVSLGSPSGEVSHPR;HTLNQIDEVK;QLKEHAVEGDC[+57.0214635]DFQLLK;TVVQPSVGAAAGPVVPPC[+57.0214635]PGR	DFTC[+57.0214635]VHQALK;FPVFMGR;FQPTLLTLPR;GVTSVSQIFHSPDLAIR;HRLEDMEQALSPSVFK;IKVTTSQDMLSIMEK;LEDMEQALSPSVFK;LLDSLPSDTR;LVLLNAIYLSAK;TLYSSSPR;TNLESILSYPK;VPMMNSK;VTTSQDMLSIMEK	DALSSVQESQVAQQAR;DKFSEFWDLDPEVRPTSAVAA;DYWSTVK;GWVTDGFSSLK;GWVTDGFSSLKDYWSTVK;TAKDALSSVQESQVAQQAR	ATWSGAVLAGR;GVTFLLR;HQFLLTGDTQGR;IFFHLNAVALGDGGHYTC[+57.0214635]R;LELHVDGPPPRPQLR;LLELTGPK;NGVAQEPVHLDSPAIK;SGLSTGWTQLSK;TDGEGALSEPSATVTIEELAAPPPPVLMHHGESSQVLHPGNK;TPGAAANLELIFVGPQHAGNYR;VTLTC[+57.0214635]VAPLSGVDFQLR	DFALQNPSAVPR	ANLQSVPHASASRPR;LKSELEDNIR;LNILNNNYK;NEADELRK;SETAEELKK;VAQELEEK;VAQELEEKLNILNNNYK;VNEPSILEMSR;VNEPSILEM[+15.994915]SR;VTEPISAESGEQVER;WWTQAQAHDLVIK	C[+57.0214635]FLAFTQTK;EQQALQTVC[+57.0214635]LK;LDTLAQEVALLK;NWETEITAQPDGGK;SRLDTLAQEVALLK;TENC[+57.0214635]AVLSGAANGK;TFHEASEDC[+57.0214635]ISR	AVHKAVLTIDEK;AVLTIDEK;DTEEEDFHVDQVTTVK;ELDRDTVFALVNYIFFK;FLEDVKK;FLENEDRR;FNKPFVFLMIEQNTK;FNKPFVFLMIEQNTKSPLFMGK;FNKPFVFLM[+15.994915]IEQNTK;GKWERPFEVK;GTEAAGAMFLEAIPMSIPPEVK;GTEAAGAMFLEAIPM[+15.994915]SIPPEVK;GTEAAGAM[+15.994915]FLEAIPMSIPPEVK;GTEAAGAM[+15.994915]FLEAIPM[+15.994915]SIPPEVK;ITPNLAEFAFSLYR;KLSSWVLLMK;KLSSWVLLM[+15.994915]K;KLYHSEAFTVNFGDTEEAKK;KQINDYVEK;LGMFNIQHC[+57.0214635]K;LGM…	LLEVPEGR;TNFDNDIALVR	DASGVTFTWTPSSGK;DLC[+57.0214635]GC[+57.0214635]YSVSSVLPGC[+57.0214635]AEPWNHGK;GDTFSC[+57.0214635]MVGHEALPLAFTQK;KGDTFSC[+57.0214635]MVGHEALPLAFTQK;QEPSQGTTTFAVTSILR;TFTC[+57.0214635]TAAYPESK;TPLTATLSK	C[+57.0214635]PNPPVQENFDVNK;C[+57.0214635]PNPPVQENFDVNKYLGR;KMTVTDQVNC[+57.0214635]PK;KM[+15.994915]TVTDQVNC[+57.0214635]PK;MTVTDQVNC[+57.0214635]PK;M[+15.994915]TVTDQVNC[+57.0214635]PK;NILTSNNIDVK;NILTSNNIDVKK;NPNLPPETVDSLK;NPNLPPETVDSLKNILTSNNIDVK;VLNQELR;WYEIEKIPTTFENGR	ALQDQLVLVAAK;ANAGKPKDPTFIPAPIQAK;DPTFIPAPIQAK;FMQAVTGWK;LQAILGVPWK;PKDPTFIPAPIQAK;QPFVQGLALYTPVVLPR;SLDFTELDVAAEK;SLDFTELDVAAEKIDR;VANPLSTA;VLSALQAVQGLLVAQGR	ESLSSYWESAK;LRDLYSK;STAAMSTYTGIFTDQVLSVLK;TAAQNLYEK;TYLPAVDEK	EENFYVDETTVVK;GTWTQPFDLASTR;HLVALSPK;ITQDAQLK;MNTVIAALSR;WSAGLTSSQVDLYIPK	AATVGSLAGQPLQER;AKLEEQAQQIR;ALMDETMK;AQAWGER;AYKSELEEQLTPVAEETR;DADDLQKR;DRLDEVKEQVAEVR;ELQAAQAR;EQVAEVR;GEVQAMLGQSTEELR;GEVQAM[+15.994915]LGQSTEELR;LAVYQAGAR;LDEVKEQVAEVR;LEEQAQQIR;LGADMEDVC[+57.0214635]GR;LGADM[+15.994915]EDVC[+57.0214635]GR;LGPLVEQGR;LKSWFEPLVEDMQR;LLRDADDLQK;LQAEAFQAR;MEEMGSR;QQTEWQSGQR;QWAGLVEK;SELEEQLTPVAEETR;SWFEPLVEDMQR;SWFEPLVEDM[+15.994915]QR;VQAAVGTSAAPVPSDNH;WELALGR;W…	SPVGVQPILNEHTFC[+57.0214635]VGMSK;VGYVSGWGQSDNFK;VTSIQHWVQK;VVLHPNYHQVDIGLIK;YVMLPVADQYDC[+57.0214635]ITHYEGSTC[+57.0214635]PK
Sample_001	control		29578034	595253	367346112	228327136	593587	676760	8671512	8431109	1.40123e+06	5098581500	19240337400	390823	3.88119e+06	10007745	73211.2	34494736	924405	33745528	190264640	11678277	3645949	13510966	1.29688e+06	490592	19923930	305624800	1.52978e+06	15780741	52942256	191720112	2.2389e+06	66642704	7.9216e+06	1308322690	8678143	510219	89222912	4306975	1873605500	39299.5	827697	118844608	7.99443e+06	458269248	1.15944e+06	1703013890	3387554
Sample_002	control		35721780	71164.9	1010557380	373427552	271679	258482	3927660	11346496	9162534	440685888	16996591600	138901	237792	13521052	122355	1.00604e+06	584088	7202795	32192058	664017	403954	1.0912e+06	2.15109e+06	26820	6543812	53918072	613029	3.54383e+06	11157030	212453840	644228	5261476	1.34814e+06	1829262210	565871	5099.78	72944936	351451	56071544	4866.96	1.75503e+06	65895324	369976	659165570	235289	677324930	114807
Sample_003	control		15894938	399340	596463810	389392800	587034	882722	7564473	21452176	18891600	1261064830	16156265500	311217	5.26866e+06	17558084	241652	5950094	610153	16449382	47944552	2996957	1.0792e+06	3.70572e+06	8593023	132503	8339892	105065296	2451342	6795303	28582758	195591776	941421	18091186	3.03278e+06	1351221760	2.43849e+06		36297212	1.21847e+06	362892064	3872.67	2362963	65044384	1697368	719163260	369355	779365630	720557
Sample_004	control		20322144	103050	768852860	282616032	859468	220312	4.05978e+06	6954847	24572894	606651580	18789799900	315400	2.71311e+06	13888058	55819.3	6861166	917586	38941624	76114072	3.3028e+06	957206	9747937	866310	90468.6	14079264	86270032	1.49221e+06	8017262	41916120	210406336	916360	20687842	840210	1614749180	1.39813e+06	23000.5	44275848	2.34118e+06	196924224	2787.89	1.67427e+06	76432096	2538438	693241860	188631	1017596670	702586
Sample_005	control		12210360	1.07275e+06	241159968	14950817	1.15191e+06	492812	6893572	7676395	6408409	1196959870	18690172900	363963	888558	2670116	136610	9664490	552193	25464218	92557872	5.67435e+06	3581745	7215679	818660	105915	12907264	134509456	987426	10017483	24237354	197180208	1132497	40063972	692499	977888320	2.99846e+06	77826	57820160	3.94162e+06	636668220	28953.1	621176	107167664	5759700	524336224	756350	702144000	1.02677e+06
Sample_006	control		33008340	10421228	547681730	148167008	2.59889e+06	3.74037e+06	3.75341e+06	247239264	10020314	22954948600	9243202600	5678845	1.56243e+06	245070576	13453879	126074936	10278001	22913884	82815208	60912776	975111	25276276	4.56438e+06	4827176	2.96058e+06	185634896	43043396	17026024	32254154	48232000	35366896	122567872	108444488	474198624	35533916	179541	24372432	2668046	765273280	2125656	18099292	55251596	21720166	229363808	12916138	443634496	1.36167e+06
Sample_007	control		16511563	677404	185425520	22163206	411277	423843	6.99451e+06	7662470	2.72963e+06	6483181600	15676226600	827259	1.16819e+06	12243316	110681	64250268	1.15294e+06	73168192	56630736	42967324	1.90038e+06	36230280	1847781	639254	8.05002e+06	621492670	4.58833e+06	15634168	65125936	306478432	2159949	194974048	11419847	1112426880	19034958	27227.1	115836600	9081500	881459780	184935	919296	89372760	8221999	600403710	1.38727e+06	1069585470	1.02636e+06
Sample_008	control		73383264	26725692	76767784	10701161	12510041	12944446	2.36052e+06	459415616	31075338	30895001600	4312161800	18370766	202520128	376664736	56038588	116313184	13614757	16403687	37079248	50155420	416087	21130674	43242912	5710805	559651	163707040	48060028	11263062	14810100	31986766	43638140	112075472	102443800	102887504	41277464	461679	9791294	2186849	1004747070	862331	67564352	23763422	27658958	42257812	11509420	170508000	831720
Sample_009	control		19561818	592815	556002750	238059904	504348	956926	6.04627e+06	55932720	2.33114e+06	3401869820	17747439600	897602	14760757	33654508	1.26106e+06	14810593	297168	24461288	66750640	8462639	3199276	6039212	4.31161e+06	304409	12345582	181772848	2.72132e+06	17381022	46258912	286107488	2769960	43238240	5380978	1483049730	4972358	178918	89559376	2282470	744383360	74822.4	8005239	93911280	3560717	330524480	642159	1184771970	541455
Sample_010	control		185921904	30574008	51718768	6217561	25773366	29141682	3.80384e+06	576096960	31941556	31717732400	3423343870	38980832	336398848	302809824	69880000	119271552	10329695	17090152	53342424	35841956	396638	25965970	1.12089e+06	5319900	1.19084e+06	103916656	43532396	11485610	14617648	31029294	40262516	65023052	97037224	146946864	43655816	130147	9214709	1.16228e+06	787281920	1.52446e+06	167693344	30477802	26337000	74626352	10508548	375837856	1887284
Sample_011	control		38849848	111021	1557800830	9462883	117357	4488564	3.15161e+06	9145792	367518	993164290	2010088450	1.41552e+06	2233221	5573158	143768	3.47015e+06	57750	6816057	2.51919e+06	2.60225e+06	1453.43	2.05316e+06	734148	35426.6	19653250	62246596	408655	1.98522e+06	5912158	54199084	781876	37366792	1.33581e+06	2564210690	1.52639e+06	17231.5	1.02726e+06		132916872		12902072	81603328	450431	394654080	102778	291997280	732088
Sample_012	control		17735582	7177071	59986916	10882163	1.11766e+06	2.18499e+06	4.08165e+06	98936952	5.19306e+06	29335384100	4263117310	2.47799e+06	2352243	75960824	8473959	134096216	4226897	18148430	40511268	34280192	908556	17940246	1.59822e+06	3.32091e+06	1711414	122833888	23470280	12744062	29524586	46223012	10372347	86804544	57173916	144610816	34315860	84386.2	23290160	1895816	1305713790	43517	16470024	33244654	25497268	81685360	9561335	237292320	1.3224e+06
Sample_013	control		16764525	1.5628e+06	281066880	126652568	284685	409790	3.81641e+06	30856170	1.63357e+06	24574634000	10280287200	554458	56179416	23030810	1.03963e+06	127882952	2.4484e+06	30017192	119533448	32930094	1.05792e+06	15745123	635774	2.02917e+06	6.86036e+06	173590496	10732263	14948535	46045628	128088848	4.82689e+06	138935808	34277560	328317472	24200960	170472	57273884	3.08317e+06	1686539650	77235.8	1.28471e+06	81793568	20729086	188547664	5.96623e+06	363795456	4582547
Sample_014	control		15105657	1.80279e+06	167430240	39533264	472983	612059	2262631	57622160	2.99572e+06	19824402400	10882025500	2.09927e+06	17000676	31159058	2.20923e+06	95382160	1.57214e+06	31360452	78811984	25638490	1.44021e+06	12605462	1.19844e+06	1300106	4258748	173125760	10343658	8746858	29644284	172897024	4155246	113309168	22266030	409946272	19950456	110092	48459304	1408588	1536929150	109687	5.10544e+06	68543824	15725254	231233472	3.72797e+06	296894944	2.02422e+06
Sample_015	control		14117602	626682	107655432	2.83891e+06	640633	396780	5.45306e+06	19171164	1.29396e+06	14028953600	15215575000	575655	4355811	18639540	549532	53937012	644532	25012526	123418824	19584790	2243602	10514875	1.76332e+06	1.19919e+06	6.96588e+06	189718016	5.8181e+06	8789772	39535324	141905344	2.68898e+06	93589400	11379293	706336450	13012979	143061	48070584	2.77225e+06	1117060740	7099.98	1754209	73001952	12038315	244025472	3.25278e+06	300923264	2.40584e+06
Sample_016	control		15795613	497637	538972930	316147488	576084	388834	4813498	5.3275e+06	2.14856e+06	7862075900	18176163800	475250	1.77507e+06	6.2432e+06	65700.8	55630624	474935	42250032	94954584	21843302	2223218	17304312	6368357	329414	7079234	246340832	3.03664e+06	11857368	41990296	208131728	1485766	91443552	4641966	1095248640	9485767	83824.3	80166688	3.19523e+06	1554925180	8043.57	569657	67781208	8509886	512634080	1485114	426821408	1.15599e+06
Sample_017	control		14368631	7497950	239266240	62661992	725119	500812	7436906	12490590	1.06177e+06	4720725500	8219053100	593711	3.47456e+06	11074669	615003	37219808	699286	20967932	99774376	13692639	1.98141e+06	4.27904e+06	7508431	676254	9018798	171458592	3.78517e+06	7992214	39051092	33091644	1.22485e+06	19188984	9803118	817517120	8649442	18132.3	56868820	2.03032e+06	742136700	67675.2	516592	33793564	9919251	136992512	1.92625e+06	585132930	1814728
Sample_018	control		11887945	753371	290334336	82588104	414631	7703961	9220859	33254768	1.46459e+06	2566410750	19123640300	896702	932508	24233496	1.44383e+06	14760187	902984	20215264	95316552	5.37354e+06	3.31965e+06	5778334	7499946	203726	16245464	140889568	2.62471e+06	6.6957e+06	22337156	189106656	2903132	30484374	3.83892e+06	946447360	2230883	32864.3	57733364	1.64334e+06	720534270	81295.8	4422495	86492032	3.01587e+06	582497730	694666	840557310	786660
Sample_019	control		19159510	5.69137e+06	58104176	4.68686e+06	601336	830133	1.8866e+06	45939392	4.74566e+06	26226139100	7910210000	1.34372e+06	26769380	59079740	1.54535e+06	107293672	3.03409e+06	34206072	54827312	42395880	1215719	15393558	390542	3477785	3.99803e+06	205257120	20915764	17953848	47406116	75577440	14166016	84057944	57239552	458727328	37017312	326522	28274852	3.1026e+06	1322096380	1.24481e+06	3450731	48730436	27293748	164343680	7.95117e+06	222802368	2.99479e+06
Sample_020	control		12070984	800094	295241792	85625032	609298	789382	2.93584e+06	30379148	2.38107e+06	2566350340	21086496800	1317061	2201813	30747152	354071	12616181	930234	26720730	77441712	6242462	1.84142e+06	7.27353e+06	667759	204812	10294341	126829440	2.49089e+06	5402967	35752016	195991792	2.42649e+06	26738764	3773902	1118629120	3.92789e+06	33374.9	62527796	1658826	611550980	97234.8	7.24346e+06	84592792	2499119	442125664	694877	503408672	2.22161e+06
Sample_021	control		21586936	2249462	454187392	130778224	323500	906814	3.62676e+06	59442456	3.70736e+06	8626412500	12229780500	1800105	828494	37634576	1173486	56516836	948767	35112356	54956104	19657036	1.0144e+06	12361759	629782	768546	7.81003e+06	185662768	6904286	10441108	50346208	181724768	4.68886e+06	115320032	13103844	1100109440	11292913	25377.7	86388592	1.8389e+06	827684160	360557	13274614	98040808	21687104	527173696	1956381	479858240	4141282
Sample_022	control		44085412	11492517	103197176	6.72613e+06	1.61364e+06	3.27878e+06	2.95013e+06	191138928	13394082	28452110300	2991134720	4859897	98362512	121008528	15952870	140968384	5019913	21834264	55057940	44133324	821043	15469733	271431	4.40886e+06	1.53526e+06	118382384	26738574	21079406	37646176	45273088	19560688	109465816	63982856	135561344	33159040	328731	23732186	919704	1119678850	1592127	10953476	35815560	16983004	70033640	8416268	168227584	1.90213e+06
Sample_023	control		19865352	1.97169e+06	217729936	5.58108e+06	553516	776963	3147730	30478922	1925943	18101829600	8181610500	1.98049e+06	38805576	25554180	539866	86404144	1.30936e+06	46663356	56726552	40122984	547477	18294106	938532	2.10008e+06	5315768	246206480	10459184	14538941	57109840	122220416	5.53569e+06	114147584	20842276	1271645440	25244570	53275.2	89313816	2.24241e+06	960762430	418344	4.27816e+06	58691492	22531510	223692608	4492038	397362656	4886241
Sample_024	control		18500316	566304	192326944	16232057	281544	554995	3.61791e+06	7472665	1.28151e+06	17230100500	13075164200	790842	2.86921e+06	17028256	99536.1	77553784	4018258	32461628	120917136	37690232	1.6388e+06	17582676	555871	1.53294e+06	5052839	303542784	8786347	23649224	61230828	115540728	2.32951e+06	156579568	18601604	455139488	21446324	311300	81424592	3.78667e+06	2220002300	34525.8	299965	33492758	19252600	198803952	4.23791e+06	344777760	3.13659e+06
Sample_025	control		15464486	2214648	95424336	21187238	974794	1.00094e+06	4021458	31475072	2.15183e+06	19945422800	10409112600	1637615	22024350	32449548	1.88167e+06	87858968	2.83542e+06	30657812	75260544	28931594	826902	14498824	527207	1.40102e+06	5.21308e+06	203233184	12414554	9465392	31458804	85994728	3.91101e+06	89225456	29637418	686544380	25155556	51350.3	41415104	1719055	1553464450	42601.6	4.79946e+06	68952360	16003650	255247744	4.20082e+06	508908576	2.41063e+06
Sample_026	control		18645982	4578677	135023216	68192056	475904	1.13509e+06	2543688	51298856	3106725	26581286900	7153956900	1.2115e+06	28732380	60419544	1.83881e+06	105911328	6145508	22008488	47624816	40678404	860042	17262034	615693	3.16802e+06	3.04332e+06	188757584	19906106	10940518	34140016	43362408	8438762	104685800	37378776	286117280	32818828	269577	40096388	2.4974e+06	1741438590	40353.9	2534349	29646766	21427138	79581648	7.70097e+06	199850192	2.71908e+06
Sample_027	control		13432508	3.72199e+06	126635064	10155811	403654	1.11768e+06	6254364	58428308	3.5051e+06	27699859500	7650679300	2332979	128781680	52193700	5783609	122840872	3763889	40150836	81636216	46771928	1.64647e+06	23013402	434250	2.64575e+06	2.01149e+06	249267232	21791100	12958269	51253308	93184544	9703633	98952872	46290136	401187808	36928416	384669	36211240	3.95671e+06	1579570180	38733.6	4471947	52586096	23230750	240499936	8.3762e+06	254668144	4.26379e+06
Sample_028	control		17753330	1.51488e+06	61833768	9502679	617625	820318	4561229	22608498	1.53833e+06	20089548800	8761360400	1.06008e+06	2990024	32033500	547324	80966912	3.30026e+06	30550656	93565616	38911132	427787	19790204	4.31239e+06	2449862	4533566	228743392	10227027	16673720	44943956	93501152	6123440	100341712	30630642	676228350	33481188	41194.5	46688004	3.75886e+06	1440139650	292636	7062090	55805312	21025600	377747872	5644055	406032160	9997316
Sample_029	control		12591220	991328	209312848	8393800	453379	703142	3.25631e+06	14996917	2.80214e+06	19442532400	12638914600	964120	6766226	21754294	470103	90895376	4948796	49945324	57973236	51139556	1.43777e+06	33193428	3.02138e+06	1.70395e+06	5.58239e+06	404125408	13363202	14577391	57308908	130491240	2602980	136428592	23788914	1094326140	30274390	233818	70527136	4238520	1741214460	32005.4	622896	59130332	25954662	379516736	4779737	431283488	3.89575e+06
Sample_030	control		15416006	1.60937e+06	171936096	141697392	712167	446118	2450801	28028604	1.8418e+06	19620626400	7263090200	692666	789263	38348348	767231	82003280	2.2637e+06	31893198	35602724	38023352	743471	15490723	759348	2.53684e+06	2.71306e+06	224926496	13644269	14615404	43239484	80372520	7135534	82703616	43481628	585275710	34144532	96090	27788230	2.12934e+06	1428456190	927516	2242872	44999828	17011180	182277184	5082308	232377648	1.07357e+06
Sample_031	control		27570148	3077168	154104832	48707264	841967	1.63116e+06	8.06745e+06	71191600	2547440	23970256900	8905902100	2.58478e+06	21322280	37785588	2.84696e+06	105590344	2470686	49164604	52331424	48266308	256220	31902026	1.09519e+06	2664832	6107793	356199840	15743070	18869522	48899124	72884896	6.5257e+06	136475152	36367732	428016480	37215280	151076	48883924	4.88573e+06	1540680320	909805	8920961	40338944	19168188	193272000	6.10706e+06	296898720	4.21338e+06
Sample_032	control		42107260	10273873	67300280	47959956	4745879	5006775	2400355	116640592	8.17469e+06	28421302300	5756081200	6353292	207876064	112430952	8913921	130780296	9053633	24974146	56595668	45416200	1.30869e+06	17527250	10090031	3724670	2.43905e+06	163910880	28689422	20806154	45573228	57327720	17677112	105472048	61170252	195086704	40415452	386678	41424164	2.90796e+06	1859590270	616193	54783580	37916160	24558618	108159656	9692078	225637872	4872110
Sample_033	control		27371698	7.04591e+06	69446744	6.4915e+06	627983	1.53865e+06	3101155	54646928	3.43426e+06	25678116900	7707078100	2.29845e+06	200736832	91989864	1.3341e+06	146965888	8364219	29141308	80279728	58969068	729665	21896002	372264	1.03756e+06	3.94484e+06	496621408	28079040	25569912	28065398	86003192	12320198	86433184	105163008	574493440	43291652	296099	52450240	2863045	1841755140	555103	9729875	52978820	42896636	144187216	8538055	288899392	8527136
Sample_034	control		160529152	5706705	22831886	2.00794e+06	3.25677e+06	5369196	3993199	182746976	15158323	21526695900	3598592770	7.31881e+06	12616470	100394960	22141100	78677880	3745476	24088240	42377704	35211656	382061	11220935	599673	5374390	1337609	51125592	19451508	19278798	34508028	4779995	10942533	31227940	60833628	140729280	26489902	115136	17692432	1.76915e+06	1383010180	2.09732e+06	27763824	16939142	25879966	35735548	5.20354e+06	91192896	2.70764e+06
Sample_035	control		201605616	19024154	25412926	2.27752e+06	14474590	20541276	2988111	355130880	21277564	29066666000	3389533950	16044607	319459584	226214064	21510844	86822784	6.29112e+06	17531510	37334172	21806662	356911	22721060	27296972	5.61544e+06	1.26042e+06	105711296	32442004	13826170	37749872	30140368	32930456	80716912	76009408	164136048	43473300	309241	13724542	1.80561e+06	1041792450	2676048	102061752	23310712	27052624	56631124	7698714	193252992	3.90991e+06
Sample_036	control		39429740	11492600	61975460	30557818	1.61537e+06	2.43478e+06	3.16069e+06	125504296	8698648	27794950100	6372297700	4.22548e+06	70469296	92516112	5.61455e+06	110291632	12068401	27728556	83503472	47422160	559617	19252274	1.41105e+06	3.80133e+06	3.30005e+06	179111504	25474126	21828580	34240984	66654892	16516680	78517776	85465864	268635776	47186700	436380	25455464	3.26947e+06	1214659200	946919	10300623	41660588	29517740	137380160	9267018	386845440	1.99988e+06
Sample_037	control		134947712	17731438	36948284	22515594	13513248	16507612	3.13463e+06	323497664	16772217	27618418700	3500387840	14467706	253413376	188645952	12807743	119839408	4.38305e+06	16766756	49529556	37875376	216921	20064456	5.79105e+06	5101747	1.42707e+06	85616344	23603876	18911400	44315304	34857328	24929252	106876760	65222772	61195304	38184392	388907	23026292	2.26366e+06	1201945860	1.08874e+06	56230024	22477768	28902336	32874024	9587743	126378336	3.99002e+06
Sample_038	control		20071404	2.84872e+06	143392768	63025660	913681	491111	3.34837e+06	30800248	2.54057e+06	18766999600	11492250600	1.09995e+06	13103430	30282558	954980	96316648	2.07017e+06	29221582	91220488	38144828	1.49926e+06	13841693	585846	2483659	7688021	192361952	12937737	19590340	34653708	111072376	6191127	74621360	33685608	973541570	32710832	124663	46949384	2790893	1543816700	389197	1919464	53332240	27823028	290894272	5494295	410768480	5.97726e+06
Sample_039	control		182361216	4.0223e+06	14132426	7.32887e+06	5.42123e+06	10515072	2576684	149778896	12375423	32802246700	2855975170	8611885	52816912	47259628	16886910	101550696	1.4938e+06	19453898	42276452	15311244	348787	6.91906e+06	585442	2.78131e+06	768803	67421168	8.20623e+06	9157942	31419046	27875892	8.08157e+06	54802960	14062626	86245944	17760338	199570	16601173	1.00578e+06	831370240	861626	8902276	18054238	16886330	28941806	4852374	80183992	3042963
Sample_040	control		13810811	1.54172e+06	518295360	477018464	703352	704793	4.15681e+06	40672036	1.60013e+06	14408717300	10170371100	1.31572e+06	40714696	28862254	318108	68879416	1.00848e+06	43309932	90059488	27027376	607174	16070779	5.33426e+06	1031075	7306905	285373792	8156418	11950677	39273884	114347128	3.57615e+06	86013504	14408167	511182112	20132512	32944.5	60315156	2.91271e+06	1466576380	46510	2.57162e+06	43997708	11870588	210596976	2.46931e+06	225072064	5.43751e+06
Sample_041	control		172391936	27094048	35229052	26898166	21554926	16933242	2.5232e+06	539976190	24452816	35461583000	3842213120	18839560	36465064	216635040	45417576	171410832	8180631	20126520	53023744	43973672	773405	23853352	18546944	4.36434e+06	1463194	167579936	27033626	13321271	20933634	31170292	36256212	107141584	68959976	111970672	47257664	342338	22577006	1.4586e+06	1171421440	715043	93714784	35984004	36988288	34444544	12113096	126083200	6140613
Sample_042	control		14408454	4829350	66020796	21919416	591042	1.57188e+06	1984473	76237016	6.3866e+06	29312344100	5897314800	2699303	29218538	74812768	5.32747e+06	94048496	4.58234e+06	21509368	52946916	38948164	1.04683e+06	12932671	554976	3648942	1.53517e+06	95420872	21617514	15575561	40619456	52518480	15316957	73183296	50426728	148171168	36855908	358309	14399756	2.18282e+06	1305996160	19182.4	11701832	36297824	24426432	63586112	8111044	169662208	2.07678e+06
Sample_043	control		90939408	14961784	16509725	7.20878e+06	5005873	8913606	3439740	335987968	19887836	26685964300	2690910980	8657390	58924724	160075360	8916181	102322880	6824642	13549100	41518848	34903276	500350	15294649	2.25764e+06	4.34359e+06	1.57371e+06	89910288	31032922	14770267	34216824	27385808	25636416	82242448	81743240	112603712	42605072	283611	13351831	1.9356e+06	1172392190	1529658	22922010	22812858	20267832	38898504	10040664	319559168	3.16935e+06
Sample_044	control		27375748	8.03682e+06	56339268	23957856	738438	1.31444e+06	4086547	108734376	6.65962e+06	32836841500	3964666110	2.9191e+06	2.37498e+06	97742656	2.511e+06	118433936	7775858	30849052	55359040	54456524	341219	28385776	1.72466e+06	5330528	1.42375e+06	161190304	31362274	14530751	45950592	41447196	13135992	141888640	76816824	187227056	47548900	137914	31342514	2.61625e+06	1349549570	71147.8	4.32691e+06	19354238	38496176	48384144	9723817	147672576	2148624
Sample_045	control		86249952	16914972	51913964	21847960	2.00583e+06	5886751	2.16679e+06	190451600	13328386	32377147400	2485525250	6953452	327248192	130853944	15213557	155307104	7116922	24454888	41656276	56235032	155945	15890123	785542	4045535	811773	152461120	33296868	14662498	29436358	28999136	21079420	90930656	69150088	73106632	36475284	251634	19142822	985588	1165140480	104208	24803740	12405229	26354458	24155304	7468882	82531936	2.86139e+06
Sample_046	control		53407692	11715377	54342656	33371614	2.29994e+06	6.55008e+06	2.58998e+06	174854432	8950963	32864278500	4955192300	9917993	91151656	116691688	30305746	137510016	5.63765e+06	22734796	62656676	37075928	351149	17960268	553050	4418511	1.2655e+06	113539264	28557996	12005283	26800250	51407160	14219044	99214768	66767392	194629344	42483580	304957	33988436	1.98637e+06	1226082180	94972.1	34848640	35203100	31886876	62806512	7580987	126055064	3.05324e+06
Sample_047	control		39704968	10694364	53391124	16667070	787571	3.57421e+06	1.77266e+06	146612992	11534555	33353887700	3110371840	3.91611e+06	2.49188e+06	125620632	8824088	160637584	8667820	19471842	39684320	36526524	584785	13780349	496204	4258386	710672	95196432	26271944	19280042	31697756	33444418	23284420	64626024	57095360	124379312	28028576	275395	16215665	2.66057e+06	1155393920	1.29855e+06	16150464	26774950	22421804	63759744	10846705	149036960	1.06321e+06
Sample_048	control		18317898	5.4674e+06	182392016	120838464	538546	865502	2.1125e+06	52820464	3942052	25678723100	5474058200	1.11526e+06	36340116	62075976	3.43727e+06	121610832	9158544	36511928	73900144	48123444	459008	31766838	313857	3306572	3.9171e+06	191106752	31512848	15995535	39922456	72213200	11062110	100325808	71214416	450996192	58452672	204918	43407048	3.31184e+06	1383784190	47558.1	3710141	29798078	25540278	260390160	7253752	261008448	3.19708e+06
Sample_049	control		46042624	9025440	42793348	3730927	894037	3.02531e+06	2805821	116464896	6772236	29325985800	5664458800	4.19466e+06	36851212	81289616	11789320	113486608	4982857	22887036	40418400	43127160	862464	16582828	861366	4151132	3.69771e+06	178817408	21704780	15636324	36343208	47864584	14207302	109964104	61276416	300570400	34297524	156179	26919040	3358572	1360390660	1.35462e+06	11093958	43740800	19446490	104889048	8726171	180668672	3.81224e+06
Sample_050	control		11533545	1.08002e+06	94803744	41747028	534401	841495	1.92109e+06	19181964	1.26559e+06	22167146500	11980903400	1.72354e+06	4617298	24954624	418040	92911352	2946782	39617180	117559488	33063772	2.45889e+06	19432394	310688	1.87845e+06	7240716	321099040	13098800	21124696	45429612	124610136	5.20313e+06	97842712	36020488	559946240	31734328	275421	36714628	3.96191e+06	832234560	87822.1	4.92622e+06	100486736	27617756	239754064	5.9331e+06	590496190	3.27025e+06
Sample_051	control		182531312	25952064	38876320	9535013	12658042	14981183	1.9859e+06	382022368	26275698	32567377900	3667440640	15472616	327114336	220111104	13781623	150846848	4.80088e+06	28879776	48854232	49084940	223341	26953062	13250245	5.05361e+06	736042	145405712	34822880	20301612	31953096	37439960	32389252	114574024	98355040	168343552	51715956	267247	28223974	1.29924e+06	1146003070	2531722	93401744	24824484	25635708	43789056	11607294	131694096	4.72595e+06
Sample_052	control		30606582	8533078	153644960	22971924	742244	1.93863e+06	1.98161e+06	101476712	5066849	30945269800	3990228480	3.00993e+06	54889084	105024864	5726809	152802896	4.59074e+06	31690296	48963708	42829428	162847	16134717	2.6173e+06	3.14751e+06	1.46358e+06	131665544	25315662	14919774	41132780	41725336	13926317	130754968	58065152	182415648	33291272	166028	37644832	1.80014e+06	1244858240	1.74078e+06	11836970	36202644	22575458	70707648	6.7585e+06	171864176	2.11216e+06
Sample_053	control		100762320	20073814	36838996	16187846	6.75536e+06	7427289	2.44793e+06	234360384	18615960	26182746100	4408185900	10952907	140741984	151738960	15421127	96555120	4185932	22099184	44507636	46295804	338911	21567956	11808044	4407461	1.95543e+06	155150176	28429278	15560304	34614176	30728390	24658726	95119920	79831840	141934256	37803436	218583	23973844	2.86673e+06	958532860	2246210	34328256	27498290	28869252	51959532	9305749	170745296	5284327
Sample_054	control		368005120	12111101	26115446	9328666	11864851	10342621	6273338	302679488	27980724	28985073700	2806912510	14457904	44022140	86613152	28426982	115496568	1.28322e+06	28989096	41142884	22293454	361632	12555778	4.64138e+06	4226981	1.00275e+06	70946160	15455258	10906625	29699434	26404834	16714575	66718624	33192304	90469720	29263316	122130	24546926	1341884	736495100	1.7561e+06	30287360	30327020	23604310	37219104	5.7576e+06	78541384	6486432
Sample_055	control		13414947	184677	117683136	11070223	407331	680846	5464302	18736612	970140	2159167490	11509959700	649882	2.09521e+06	13021063	129748	17969906	583629	31507104	68548048	9938830	697692	6789489	1.23095e+06	431114	5.5587e+06	181710368	3.26902e+06	10657612	40837272	191915584	523934	36204852	2.27041e+06	605485570	8397226		82346816	2.15182e+06	604560640	52929.9	634135	73574584	2.9322e+06	375468992	507512	466415104	622188
Sample_056	control		27095930	3.12746e+06	239393552	102744696	1214994	2533010	3.70098e+06	95866720	3575354	15070662700	13632735200	2.86534e+06	22614580	48377856	8272167	73785448	447669	32961382	105322920	13910258	1.13688e+06	7478900	1.5687e+06	987927	6.71478e+06	82591752	5317426	8942060	38838896	162114704	6347731	91317008	8585458	661800770	18962584	42425.4	105055336	1553014	1401619710	473910	5.5922e+06	125102496	18663260	227318752	1.42094e+06	513763648	13279303
Sample_057	control		28764464	1.7012e+06	171536784	19351716	238821	919615	3.24631e+06	41247732	3787856	16706943000	11343972400	1.20486e+06	86031552	24832160	953806	76904528	1.28729e+06	37498700	48650916	20206494	1.99674e+06	12823279	1.61358e+06	1.69732e+06	8908493	238634224	4383211	22958422	56561404	147003408	6283070	50144648	12176986	883967620	14131431	368573	71189872	2.57129e+06	1510512900	371641	3.30515e+06	95059840	18784602	189965504	2.28215e+06	494678112	6921712
Sample_058	control		22929986	393216	444266912	3204815	178605	593277	2446812	11538163	948278	6562925600	17961179100	601565	1.48177e+06	6274092	178738	25807838	656766	27619502	116526384	3.93925e+06	2300030	9233914	1.39159e+06	331725	9605724	145471824	1.11319e+06	3.63492e+06	17011968	181804704	1.30799e+06	35426656	1.98757e+06	1283346050	2.58826e+06	16934.7	133575848	1.30216e+06	825812610	40649.3	719909	125503920	5.54196e+06	572757630	357183	670283390	1.68553e+06
Sample_059	control		13679360	848756	275434528	24215448	134405	954498	6.39917e+06	11740238	1.88102e+06	5727361000	15515467800	620638	11325680	10613145	568073	37799640	598604	30437484	102947976	11180009	1.91578e+06	8022834	5.06266e+06	392549	11086027	131791832	1.79276e+06	10802171	39423924	180497984	2.13355e+06	69579056	2.70241e+06	797204990	6804082	208943	64739120	1.78125e+06	1322509950	17604.6	2.01789e+06	81598680	9536394	337998336	696586	1229580030	4912939
Sample_060	control		131293240	9037965	245834336	2672093	12954607	5.91254e+06	4.24685e+06	238269824	8954229	13783047200	13599616000	8683874	86942560	100767752	3.94753e+06	58809728	1.24839e+06	30367212	106490720	19925416	2212256	15133793	12121560	1.3293e+06	8.20318e+06	255034544	8837835	6.5822e+06	39205928	186097232	6899131	87535384	17881522	970664260	13591488	43165.6	105245112	1.74308e+06	706524160	615311	75788648	83342264	12743756	422327232	3.15595e+06	386566112	1.69805e+06
Sample_061	control		8.18738e+06	1344212	442666400	3.38187e+06	595238	528324	5227792	51777952	2.09279e+06	7181542900	9451948000	247391	459453	35386956	1.24534e+06	41537580	613406	37814240	69456304	19745808	1.22767e+06	3500644	5.25399e+06	651114	8283628	177102240	5938723	13335822	29139612	222230512	3497631	79406552	11928324	1187734780	7.83853e+06	90179.2	76654056	1638825	660123390	376830	382613	63426200	5.89609e+06	505597248	1.55181e+06	677550400	921470
Sample_062	control		29050924	1.17125e+06	560745410	458372288	815762	1.84668e+06	6601814	26256186	2429455	12182339600	9735082000	3396878	18513568	19415418	1.08342e+06	76725304	1.26632e+06	54169408	146836112	22381896	6224967	23566608	1.55962e+06	325249	13431117	328164544	5302561	6.38418e+06	42229920	253157744	2.91419e+06	85867664	5412406	1561778690	12292612	137645	86353256	4.8665e+06	939077310	231350	7072356	269047648	14434206	552052100	1667425	842753340	9268601
Sample_063	control		21965406	627476	542977790	165558288	556898	362590	2505873	25838996	2087161	6746779600	16829336600	653648	33281364	19954132	1.16253e+06	48111224	579141	31933156	104308032	5335747	1.03216e+06	12532239	669130	597798	17485780	173922576	2.9531e+06	11753316	39414484	259542816	2.31152e+06	79490320	3955241	1635738110	8596158		60959412	2.43624e+06	1171591040	71090.6	1.40174e+06	106900720	13413557	980007810	1.05802e+06	660602300	3.06722e+06
Sample_064	control		26585138	389951	1144415360	406819360	699281	781265	4.14787e+06	27074800	1.77561e+06	3858166780	20780195800	627086	1.76095e+06	20002808	358287	24213250	774258	28047812	98152056	8830838	1.34593e+06	7598260	7.86358e+06	206809	14789715	153054784	2.48484e+06	13808712	30201618	295703904	1.8005e+06	56700656	3.72957e+06	1163579780	5805220	26120.9	77889832	2154544	668315840	54122.5	7311658	75242264	6.31488e+06	583728190	792683	902420800	4.25212e+06
Sample_065	control		22499228	2990782	876307520	173175920	791553	1.10584e+06	4.10989e+06	38811140	3.59381e+06	11510067200	12548194300	2355675	16014810	44288216	1.81905e+06	91612144	3.2877e+06	46319776	67067948	36551804	1.89727e+06	28108234	2918853	1.59904e+06	5915166	336796960	11019854	13863135	50494028	181838048	7.53484e+06	95042920	29745134	1397850500	23307836	90202	77546112	3576466	851723900	481833	3142002	71314912	17698170	394487968	3.35424e+06	551458300	2.99434e+06
Sample_066	control		21970522	2.90539e+06	272040832	105372136	482950	628608	8773023	39806844	3974116	12213561300	15697020900	1.10057e+06	3130019	34829032	1.70701e+06	54096756	2.73506e+06	30305856	73018960	9202541	1.45762e+06	13121394	611229	1.20799e+06	9195850	166221568	8102588	18830946	48024640	172695504	5.65129e+06	74319736	21377610	1146054400	15132959	155905	52830364	1.98278e+06	1082759550	638821	6350000	60151020	12658054	561292670	3.57e+06	1544790140	3.535e+06
Sample_067	control		23000472	102911	674923390	284089728	477122	1.0408e+06	6.42078e+06	11040697	3.20963e+06	3137517570	13330321400	737919	4908737	16403647	289539	21636584	447076	47179732	100558336	8471771	1.27555e+06	9439905	10168972	195191	14539317	187774496	1.52874e+06	14279718	57044112	237018736	2.56894e+06	54863596	1.6117e+06	1615171580	2.81534e+06	4886.76	137861072	2.10618e+06	748678460	200649	2.09796e+06	99087136	6981909	573963330	513732	780646590	2.62684e+06
Sample_068	control		23482308	234910	636901630	257772144	514277	532017	4169095	22587114	1.77412e+06	3177097980	16539937800	221180	1.67475e+06	16255284	84094.4	19486542	951033	25831318	112267712	7.86221e+06	2.45017e+06	7622281	619477	270238	10350286	131859152	1.56096e+06	15058305	30203956	210573008	1.23092e+06	45293304	5487916	835454530	3.87967e+06	166495	57379612	1.72173e+06	1368567810	27092.5	1.32762e+06	76569104	5564013	309823776	460199	823740290	1.35168e+06
Sample_069	control		24454432	82608.6	293793728	101951744	249260	477184	6.71457e+06	11145248	1269779	1804180220	9358607400	232420	218435	7518120	98189.8	10814934	563345	10602640	137290464	4.16237e+06	1.339e+06	2247328	6562966	268840	11113044	90311208	1.42694e+06	5586134	28312684	84723280	8.06768e+06	28470764	2.14971e+06	1153865860	1.73753e+06	44291.7	102456120	857698	682020740	32456	780683	52699332	2.09507e+06	292682240	212024	393581376	514302
Sample_070	control		12950555	371696	465339424	162038096	528521	528958	8253867	7837925	2497657	5412814800	20332179500	222947	9334062	4.02319e+06	17407.9	29898344	1.01068e+06	23479470	136305136	8140729	3081415	4888037	1.1904e+06	193702	11258333	112184784	2.14105e+06	15390186	31954494	201488512	1.43882e+06	42130888	3.50674e+06	922602300	5.06959e+06	483410	100591928	1.13719e+06	1629496320	914.548	2.14858e+06	75886784	29430102	311611264	1.1247e+06	570599040	3726403
Sample_071	control		15539056	4.02051e+06	27526360	5569712	477138	774202	3.37721e+06	88715496	5.19735e+06	25755453400	5547396600	1245014	17453744	60827680	4.65709e+06	116514632	3.10552e+06	31316590	70731144	45405748	810435	18605174	626756	4371407	2.36323e+06	339343680	19405058	20084154	59213084	66884936	13455637	94052152	43620712	255502224	27484612	306251	27730280	2.17146e+06	1287923200	1.41208e+06	3.01142e+06	42637296	23449118	56157216	7238242	221988208	2.65497e+06
Sample_072	control		49316984	9175945	19786058	2.45183e+06	437292	1.72697e+06	1762795	97957288	8050266	32180553700	3016546820	1.89767e+06	3186236	76205248	6.08323e+06	124770856	3.9974e+06	23904678	56171372	42881780	260117	12690215	2.55423e+06	2.54904e+06	2.85918e+06	80887344	24024206	13391635	30099778	43549552	25860918	84941976	51692924	193089072	27272008	220249	23212226	1.98717e+06	1002197890	93407.9	4130147	27270758	27379374	105101888	7944159	285343232	1.92984e+06
Sample_073	control		14964416	92272.7	220863232	116750952	760482	544344	7.07641e+06	9600143	1536338	2280242430	14540586000	726807	6.43537e+06	3823211	66408.4	16161673	734587	26188020	108861672	9794734	4481374	8522029	4420211	211008	14864387	189049360	991521	20904060	56546644	276239648	1.12701e+06	57796656	1.29666e+06	1164667140	3.02952e+06	141414	60352640	2947772	2271622660	12419.3	2.06452e+06	103984592	6.6553e+06	591441540	378274	817558780	4828533
Sample_074	control		14733241	1.16987e+06	74882936	38804280	400251	918971	2.19469e+06	17756806	1.94879e+06	16412073000	14280278000	1.6228e+06	4107488	23394142	334397	76911144	1.95785e+06	27053896	98361400	25997208	2.04795e+06	16425560	706582	1668200	7.21146e+06	172517632	6.04107e+06	21425558	48090580	90498168	4.46144e+06	110844688	22710946	439032160	17984904	251102	41610120	3.13979e+06	1522173440	173898	4.22458e+06	54654832	20187892	138625664	4.3398e+06	345141440	1.74626e+06
Sample_075	control		15225155	1.10905e+06	165325456	56378760	440384	598012	4445709	25233264	2.1668e+06	11020672000	11285356500	769530	872384	17352616	214563	64449460	649802	38782992	59343932	28133580	926262	10154499	790134	616500	7227616	258117936	4.92067e+06	25586602	55295336	238304336	1.94053e+06	127338824	14823891	1021484610	14556189	131266	93327632	1.93922e+06	1259873410	146163	974234	57833868	8929277	274998432	1888897	640017600	1608670
Sample_076	control		14151563	849180	209751952	111959880	593180	637475	3743676	21871526	1.27588e+06	15234087900	11777088500	857862	36126384	25895046	532875	83798280	1.98941e+06	51268956	81295800	36433928	541037	23437424	469277	1.1247e+06	6.29775e+06	286428896	7.07931e+06	16085874	53140984	208048416	3.7739e+06	164060416	30131938	894680770	26539124	20020.4	69058024	3.83602e+06	1145668740	524371	2.32635e+06	75652584	13031455	236794128	2944872	634025730	6.12013e+06
Sample_077	control		93233920	19659154	26356806	1.23756e+06	5.05211e+06	3.63944e+06	2228421	227034912	32993182	30210332700	2580289790	6859790	29041952	264534720	14243824	128403296	6183401	29394972	49330332	61694908	432326	20234048	1.01232e+06	5309111	1.12379e+06	101493720	32494432	18916582	52314852	29530702	38391484	78699120	89638904	195021344	42800532	212281	18876046	1.35436e+06	1056086340	2.2138e+06	25586232	18256890	30171854	61459808	8892590	118884800	1.59885e+06
Sample_078	control		11758912	3.73123e+06	104156304	41758952	332486	482097	2577053	48891272	2329894	27947853800	5353480200	1.01527e+06	14688593	55424336	1.50224e+06	143901232	3.1452e+06	30056694	48359552	57932360	230721	22134376	297166	3041897	1.43029e+06	207315008	19695308	16655308	49784584	63468224	8631696	185063952	43071656	518799520	41775020	93444.1	56476556	2.40384e+06	1559535620	1.03688e+06	651559	42187768	26111464	163456224	6542129	236182480	4.03005e+06
Sample_079	control		10730439	2497457	51179920	8560008	536485	891376	5342926	48512664	3511879	22928373800	6471527400	1.31966e+06	123740104	54724548	1.62553e+06	91431888	3.14695e+06	29298016	82318960	43624500	1.14187e+06	14141041	297683	2855163	5416613	257763536	16954746	19374676	56046128	102559064	11599054	123542240	48547204	451062880	32787554	285311	36780400	1.94277e+06	1718058370	869048	3.36599e+06	55009584	29317808	172098640	6.30674e+06	345720288	3906068
Sample_080	control		23293718	5368451	244590576	53574988	369156	729341	2.18754e+06	95670560	8.18869e+06	21005731800	9372335100	1.413e+06	35481720	50133684	1.74069e+06	97007424	4.07412e+06	26603170	67641592	33769896	1094440	12896802	786699	2.24994e+06	4954127	142103808	15986750	25678044	73014912	133448040	13609417	116961360	33470050	593473860	27674872	451370	67890504	1.8432e+06	967250560	919138	6208120	41591672	27477102	174132896	6910022	269140608	4994512
Sample_081	control		13904344	1.15669e+06	107406752	107120896	590885	712830	1.96155e+06	47551724	2902376	22142341100	8828195800	1427275	15359718	43619376	969900	84595000	1.5138e+06	24446544	27775328	40791620	292224	12618537	729398	3.1626e+06	4.46669e+06	286470528	12284290	18463472	47153620	98702520	6286909	97874552	31037412	441402752	23509342	139989	27915696	2.44698e+06	1597781380	565662	5210316	57546200	19806632	209339776	5400770	280868288	2902961
Sample_082	control		425389600	15287514	41755512	34974472	18710120	19440866	2.97752e+06	345028704	26519166	31613763600	2316707330	19390464	98207656	110187488	44258992	155678752	1.97919e+06	20446094	74513120	24023814	257203	13320247	563316	4.88432e+06	1.18221e+06	61008040	19389072	13468128	41205032	24539292	18309280	106368448	30173384	104396000	39727364	129312	51333288	857234	931864190	2491737	119058904	20602776	70738184	49909944	6.3797e+06	117986992	8774018
Sample_083	control		12693140	429782	159963632	92344760	856301	598685	4784032	11238665	1.76312e+06	9929257000	12254264300	940470	2394344	7.96247e+06	645894	55000552	821070	36106728	139521056	18079948	2.87247e+06	14248664	4.30731e+06	1.04494e+06	11601660	251087408	3.24759e+06	28045260	70710056	173442736	2.38465e+06	102839688	8309155	864162500	12033317	250268	96817192	2.57112e+06	1342124290	141909	2.36891e+06	74513896	11361430	336671424	2.41042e+06	700596800	3.71737e+06
Sample_084	control		16471119	1.26337e+06	160127360	119270784	875819	641136	4.48119e+06	27481428	2.35729e+06	15342284800	11750436900	887177	9523408	19395026	597170	94268280	1.66399e+06	32881242	94041240	34078896	1.45783e+06	19587606	610527	1843564	9542910	274556416	8656017	28543788	69025568	197303664	4789917	151581328	20994596	950482560	23128222	246527	86340408	3.79036e+06	1563885440	521529	1.78014e+06	88488672	17704414	338865376	3.49581e+06	629485380	4.15974e+06
Sample_085	control		39629504	5.11045e+06	210006416	79646632	2.03228e+06	1.28365e+06	3.67596e+06	87353880	6897626	25202831400	5330196500	1.83941e+06	196649152	71654416	5591829	124319888	2.75149e+06	30431904	98402040	21649670	806610	13344146	1.8727e+06	3.72491e+06	4017814	153165360	17896312	21430662	62547604	98254456	16219269	91589176	46384640	557387260	30992836	137002	29722396	1.56257e+06	1798784260	1.03959e+06	6040298	58830188	22912530	294460480	6.63545e+06	313043424	5.39878e+06
Sample_086	control		11488499	338261	265055968	30978762	440453	309562	7376773	25710256	1.26422e+06	1136927230	16220687400	195820	111822	20037996	36848.1	5102060	574990	18948528	52278644	2.48796e+06	1233558	3.92424e+06	758215	74701.7	13792863	88757248	801081	9591743	26932042	277855904	1.61105e+06	32491172	1454379	1816156420	1.11367e+06	11420	123011984	843642	258675888	10632.8	1.44601e+06	114220632	930638	569787710	83902.9	1090436990	702615
Sample_087	control		18090682	2102101	53150196	36801376	358737	1.09303e+06	2183709	36540936	2.66547e+06	24493578200	4345875500	1.76512e+06	22806794	30895198	2.18833e+06	80592320	1.41091e+06	18174544	74570712	28173196	810168	7662707	568302	2390230	2153390	165398848	7508670	10198166	40954860	60864292	5.4173e+06	64383296	19564144	232950352	18094438	172954	30106490	1.30825e+06	1284279680	531605	2.63975e+06	47230136	17654746	101512856	3.98608e+06	241135632	6927642
Sample_088	control		21412228	537836	394416768	152569888	525194	498624	5143296	26906654	1841725	4485678100	15478102000	648159	4.05807e+06	15487572	160216	75725536	632681	26282904	68493864	10676530	1737716	11885092	7236866	498262	22870570	158546480	4.56371e+06	12768471	32736898	239416544	1.6218e+06	98865440	3.62808e+06	1637812860	11285743	5492.55	124663320	3005296	687036160	39009.6	947988	63953372	28159350	541198530	3000226	848719550	2.61572e+06
Sample_089	control		17142894	1.48848e+06	238612960	152543120	584310	401601	4.70633e+06	18507720	1.63233e+06	18065109000	8521626600	706805	11611007	29714224	400290	83396512	1.61898e+06	27950040	92964792	14045366	787057	11133041	432856	1291211	7066044	155154576	6.8179e+06	19219484	54780788	127831024	4156527	124835616	18762042	515345056	20102082	4844.46	110841008	2186815	1372679940	355197	1.10393e+06	63196132	17761524	168470240	3.69913e+06	658709500	2.57278e+06
Sample_090	control		28776456	10118045	82829024	32962802	769683	2.37462e+06	3.95844e+06	103161808	9774510	27014101000	6654814200	5581844	354187008	109890704	7760502	142072352	3.92468e+06	28703356	54800680	57255368	352974	20521898	206701	3.60261e+06	2836822	178428688	28621222	22486588	42692048	35855460	13803938	141633952	71634016	282533024	41648516	202479	67010520	1.53533e+06	1990405380	2.2653e+06	27785502	27477976	24972086	97516864	7163951	207793216	5358163
Sample_091	control		13311264	4.10838e+06	88995488	41476996	298228	1.02615e+06	4.56375e+06	62267076	3.95658e+06	23486763000	5637973500	665526	24795474	43560172	858740	117197176	2.26733e+06	34592880	61876136	26617516	1.02125e+06	16938060	800284	3.0602e+06	3177957	302007680	16580084	25949906	49797668	145056096	8195920	176894848	43354500	375407200	15352773	470536	95714056	2.44018e+06	1668126720	914229	2.57177e+06	70715144	22198408	144284832	5920955	466487808	7.52391e+06
Sample_092	control		25220138	1.8443e+06	406797056	162462656	635386	794198	5127861	52008864	3.90934e+06	15724015600	7334703600	1.6537e+06	12620336	37313688	641835	97712656	1.51973e+06	39033140	45800956	33317134	779623	12822708	3.00146e+06	2371954	3.8435e+06	226399616	11734396	23587984	58345932	188304720	4370663	187346768	26356906	761141180	27129372	38475.3	109853256	1.65864e+06	1528302980	724987	2.75504e+06	69226896	18456868	207509088	4.17467e+06	524037248	2099723
Sample_093	control		13098272	2.32198e+06	66890532	35404568	797601	434130	2.76297e+06	38512516	2448886	24106186800	6022252000	641044	88556416	49559824	433048	119042264	1.78073e+06	49466768	118857664	56631244	441140	15719764	387893	3.384e+06	6.33223e+06	243285360	12304188	28392002	77364048	116348600	11690119	175006288	40725696	462762400	37404160	154629	57091720	2.36849e+06	895460350	973046	968348	40999340	21776626	226337232	5906529	310925984	3325734
Sample_094	control		29627376	9969126	73428792	50418684	924567	2.74981e+06	4.19427e+06	186129968	10065044	26278201300	3229335550	4478379	335519456	126478248	6861359	129595656	7.1897e+06	30561956	55389348	45803296	288014	19882120	648464	3.35183e+06	1.60612e+06	103718272	27036190	19381866	60891180	55618304	20447148	97113152	82142824	258430816	49938660	57697.9	40646496	1.62036e+06	1568242820	1.8807e+06	29069176	34403504	31134046	113841344	10094688	148349136	5666722
Sample_095	control		12740860	643190	185205072	123693136	400582	302846	3321901	11561075	1.61914e+06	12093743100	9780872200	316421	8464382	13495992	76085.6	91123056	2.04787e+06	54548676	92913064	42098316	599781	22511572	452887	1410598	10229275	199458432	7.03808e+06	23855980	75749328	171098624	3.38012e+06	103349112	15502707	1368756480	17387250	145618	110744360	1.86072e+06	1317769860	356300	221866	53995716	24813818	359102560	2.35527e+06	469344448	8894621
Sample_096	control		12887214	1.1571e+06	168381040	84932120	391282	440153	3.6902e+06	22357576	2.82796e+06	16316901400	6539997200	325709	7444788	34173356	68188.9	82662808	1.09133e+06	22044746	55859696	26228106	59706.6	12295021	877635	1.31506e+06	4.73044e+06	199882240	6384230	14762600	54484924	138008544	4.23656e+06	101627808	28623668	485646080	25005652	19719.3	59975924	1.46327e+06	1703183230	279847	699951	45039036	14097668	195611552	2.71101e+06	182899984	4.46134e+06
Sample_097	control		21397518	6418480	20628344	2.14691e+06	994535	2162468	3.90783e+06	76769584	6.58389e+06	27084644400	4266715900	3728346	167698336	61975796	10845162	115814336	3.39392e+06	18836948	23369230	39405820	207606	15510214	133967	3.47018e+06	1495447	189128144	19107774	18031680	34663388	48292168	13741442	112852392	48313344	154451664	35696416	93909.2	29287464	2.05634e+06	1604901890	1664356	20439580	34684956	16507291	70637600	7924327	162993152	4087530
Sample_098	control		18620056	1.94664e+06	241016464	171199184	634899	495366	4668206	23198958	2.69434e+06	19223535600	5694631900	652922	10819449	38403660	244834	133726912	3.9481e+06	31766792	89048096	50027976	1.01934e+06	10101829	230916	2359316	3.5556e+06	182340976	14571197	25458588	62814276	128657112	7.22312e+06	154749344	39020548	646164610	41164080	104750	60527788	2.42813e+06	2248918530	665098	1.66152e+06	60622540	18847628	154358272	4.3316e+06	310379552	5.36194e+06
Sample_099	control		20833926	1.50339e+06	622592060	107526808	409043	373468	5959961	30407000	1777308	14287083500	9480686600	778534	2.42311e+06	28156146	790516	94316624	599921	47594932	64289680	25338934	1.45152e+06	13319842	676910	1392229	14180108	219432528	8206551	16362808	57910712	206365664	3.40414e+06	160389968	18877154	377718144	18529608	64037.1	140177344	3.47599e+06	1077774080	427342	1.14432e+06	80987496	12394997	125175488	4823899	872787390	3123469
Sample_100	control		18714474	2.05294e+06	141938000	50366872	553919	1.05413e+06	6389318	88279440	2.42574e+06	17058325500	10658372600	1.33012e+06	11388344	37679752	3521398	95115824	908495	40620232	38158768	15074219	1.94494e+06	15558754	707598	2.21281e+06	2.057e+06	219350032	13200420	11122997	21456998	188308240	4825911	128965392	26131006	948367620	23690626	42414.5	91143064	1.81587e+06	918947260	492321	4820199	88276456	13945194	252667840	4.9674e+06	683079360	569350
Sample_101	control		14182781	949545	197736800	164085232	543440	555386	4029599	23101122	1.29977e+06	14717254700	10534549500	877207	6.7529e+06	21710198	450006	93723576	770788	36618264	104866192	26607482	1.57442e+06	17196154	562685	1.02887e+06	10965525	198266416	6062956	26446572	53637848	165313552	1.92931e+06	107520384	11716629	585458940	16421685	24087	106803432	3.43144e+06	1681758850	230027	1579184	54641228	16007858	198614144	2790035	500684576	3.36737e+06
Sample_102	control		12357814	2.1136e+06	197684000	106115232	919696	762259	2.64241e+06	65527912	2.87571e+06	6785938400	15466938400	1.18881e+06	3.06837e+06	26762434	1.13602e+06	36298236	572344	30362388	103001760	17753038	1.67527e+06	11396682	927007	669084	12436934	288625152	4455716	12925976	52171364	203931360	4.44345e+06	79695280	8088402	1013559870	8857430	40182.3	64200712	2.49971e+06	910217340	264183	5523702	115175376	8570145	221837440	1.50401e+06	300269184	1.61666e+06
Sample_103	control		16925746	363359	290345760	57884428	692529	631103	4398791	26937430	1.35922e+06	7764799500	10782904300	728608	23402556	14103152	82846.9	43341896	628737	44471488	74671224	24666760	1.29284e+06	16234640	4816311	889268	8763496	365879104	4.22516e+06	10468708	53858280	213370304	1.38829e+06	105011896	7493006	1240378500	14302983		105306992	3.18268e+06	839608130	65994	2.84243e+06	71380888	9606928	407112128	1.31977e+06	680834880	1.71036e+06
Sample_104	control		26039732	4.06586e+06	110259496	3.92186e+06	781058	650015	3.21171e+06	80673000	5.95256e+06	25663891500	6954272300	1.10592e+06	16936096	59603964	1.79123e+06	140896240	2.72157e+06	40415556	72256768	44446612	525862	16478206	708894	3059855	3.78115e+06	269489920	16290032	19142352	51865948	101159688	13700294	128441408	39542048	560125380	36309288	180046	49344572	1.96026e+06	1818966020	1151407	1.18489e+06	59945168	22041828	249074368	7.04969e+06	263035552	3526174
Sample_105	control		17703180	1.23875e+06	167210096	30509010	529178	465059	4959503	21445332	1.34494e+06	15398993900	8741563400	672797	7.01333e+06	29713282	184539	85743752	2.08391e+06	34395456	109592544	47953016	1.27994e+06	20011230	475916	2.24474e+06	6203759	281916960	10993571	25186508	80842880	135088064	6.70931e+06	161093520	24234932	715091650	35482252	45287.9	107980008	3.49458e+06	2198673920	766448	1.43479e+06	62614232	17833724	202702016	4.0229e+06	351756480	2.15651e+06
Sample_106	control		15225573	280514	175513664	170819808	528501	493118	5.26478e+06	9758122	2.42525e+06	12090278900	10419362800	288895	3.89512e+06	9442529	215845	70640672	614991	40245708	170610512	21263700	2.39464e+06	7.86514e+06	3.3795e+06	1.04758e+06	7546685	277228128	3375848	18282366	68329264	177289952	2.08521e+06	105905536	6035608	841933950	10332655	106870	75775584	2.37429e+06	1391553280	95610.4	693426	92189696	9327581	266815616	2.03268e+06	537970880	2.67026e+06
Sample_107	control		21546740	465030	447435168	352864768	1.12863e+06	691087	8064497	12902805	1.8166e+06	6902351400	11335095300	672807	15985516	18608878	338751	54058344	730988	47819256	118704568	17961542	3196682	16287458	660284	940851	13384427	216363664	3.0143e+06	21105796	76666072	213024624	2.01824e+06	134259200	5.88407e+06	1195586300	12654418	89059.9	125118560	2.6288e+06	1378536060	109045	3.07645e+06	105609248	13431159	399465088	2.0314e+06	975141440	4.0568e+06
Sample_108	control		14718071	242128	97435656	40607932	864092	314820	3.91291e+06	17076150	1.58444e+06	7035602400	12062752800	462023	9059995	13866547	60723.6	41820532	550343	26424658	97649376	14541867	2.81325e+06	8727449	2.41267e+06	745178	15475572	331496416	3.07958e+06	19948154	41754548	191684560	1404956	59158012	6554684	1019605570	7756140	276602	44795084	1.99084e+06	1401329790	34040.8	1.24888e+06	78467792	12568701	305862912	1.04544e+06	529811168	8695782
Sample_109	control		21988694	2.5058e+06	133130504	82874928	640035	1.30809e+06	3.28973e+06	61370092	5666937	22299727900	7261903400	2014745	76026624	67193984	2957234	100082424	5922098	26231036	68006288	42527780	1.43389e+06	11917582	384280	2.4907e+06	5.18517e+06	174030176	17528570	17862894	53286884	95839280	12917605	121265112	40010384	695257980	28891692	205608	64335740	2.84143e+06	1304229500	600233	6055465	49129264	20817120	209131552	8.28902e+06	510455552	6340069
Sample_110	control		70194824	12272826	42963868	14689882	11906965	7.33602e+06	14522670	258130000	14510367	25245214700	6132593700	16346238	30238950	95859824	30829948	110071696	3.84466e+06	20881516	62679792	44087108	1292350	16252753	19419744	4960043	1.4779e+06	199561760	22939914	19290368	51420836	77338272	18390368	98352432	50854864	180087456	31330258	222040	22120218	1.61348e+06	1418370050	2.01841e+06	79448464	62603884	15413007	71161672	8.31616e+06	157295376	2.35595e+06
Sample_111	control		134983184	19566956	16566360	111510560	3271178	8973015	1.95448e+06	230633888	15970299	30627676200	3849570300	7235483	21988090	137413968	13728102	118280184	7.06363e+06	17369076	30090394	42338232	269850	16022447	3.1975e+06	4.00375e+06	1.76244e+06	133752520	31269288	21078514	25797784	40129676	21774926	93057248	72386552	102375144	36923144	488651	23833434	1.58121e+06	1143751300	759827	47376616	20723242	21741752	28918044	9175030	113355792	2.16845e+06
Sample_112	control		14012159	605834	122730512	65182752	598044	2.11554e+06	5030053	19850940	2.36303e+06	12356876300	7939996200	1101946	2083114	19120912	278941	89064056	913060	51287264	53644580	36963748	669901	18814850	1.25292e+06	1.49721e+06	6.62047e+06	259700000	6566449	25762682	56424800	116155328	4.05827e+06	143407616	16605555	842780290	17763074	63786.2	39338464	3.21072e+06	1823362050	581698	1.84582e+06	49966672	19755424	334781248	2.50967e+06	480812256	1217748
Sample_113	control		36395472	4439344	90956056	3.0503e+06	631739	876562	2782149	60661280	6.24452e+06	27382376400	4839004200	1.8461e+06	161853568	47636768	965001	126604176	1.88127e+06	37862320	66925944	46393368	268593	27429674	1.80833e+06	2.63018e+06	2.69749e+06	238215344	11960736	22718624	19194942	73773704	8652760	147234560	42080176	600499780	29958108	284144	78817920	1.44208e+06	1578492670	1.12135e+06	7529558	41741172	30388604	196766048	5.35888e+06	316598112	7.59853e+06
Sample_114	control		13640590	552433	414002784	268345248	487638	347788	3892373	13287946	1.70717e+06	16560355300	10050745300	665689	21334600	14064446	118318	95701296	1.718e+06	42100748	85371408	37875100	2.06887e+06	15775021	1.45806e+06	1522432	7.75495e+06	220648000	9524115	25076840	68253728	198233408	2981863	152401664	15995487	613464900	23424868	218905	73802800	2.5444e+06	1919853310	301816	1337118	110723976	27079576	198828768	5.2038e+06	378319360	5702826
Sample_115	control		30256008	3.44585e+06	181116480	117976992	706386	1.23662e+06	6970611	60751328	3.51752e+06	15633023000	11305077800	1.59709e+06	25238226	33641276	1.6641e+06	92297952	1.69141e+06	69486040	93460936	38665740	1.5898e+06	29864098	583948	2.04795e+06	9030004	397434720	9421792	26154900	92608440	226226304	6.25189e+06	158891696	21368342	957654660	28666916	200637	94904560	3.68216e+06	1599616510	286056	8450918	81446816	19466154	306304512	3.81974e+06	706374980	4617641
Sample_116	control		16482997	438458	150733680	50859644	591684	355726	7.60786e+06	10936496	1.75116e+06	16939869200	9591147500	432154	4.35313e+06	7769693	169801	78751192	574819	38347812	88587776	15493285	2894507	7.29158e+06	1.18328e+06	1452952	8843008	196130128	3.26047e+06	24982054	72793240	205259856	1.8572e+06	112133752	5.13293e+06	767361860	11742002	164606	104218832	1646440	2297210620	230673	807664	70423848	14905098	354432448	1.68561e+06	506948064	4875007
Sample_117	control		24927404	3.57836e+06	313606080	156556800	635942	1.00366e+06	3.94895e+06	49917884	3.19961e+06	21008898000	11721643000	1.42427e+06	40619940	35967464	1.27336e+06	121741744	2.42842e+06	30426364	115202480	28139364	1.26835e+06	26478636	249706	2.40384e+06	8437752	169423696	9798963	12167118	39502672	116027120	13692037	118308656	37168336	446678912	24910080	301802	88072248	2.18254e+06	2303106560	28533.8	9702654	49098204	22761280	124704880	4558853	435546240	7902384
Sample_118	control		16523775	1.18022e+06	170273664	23113886	541466	1.03579e+06	3.91148e+06	22766352	4.03675e+06	17278898200	16009390100	1534780	12442849	23720642	2.15675e+06	109430896	4.02746e+06	57763468	82678992	51920532	2.00995e+06	42154160	2190972	2.30762e+06	6.91739e+06	371490592	15201526	14755933	50099116	161552288	3.50546e+06	118180944	29905044	520361824	28912206	44362.2	71810568	3108915	2327394050	39020.6	1.78807e+06	101731168	22100648	226642048	4.01887e+06	420563168	5.58266e+06
Sample_119	control		21331920	300628	363556896	8855499	400531	908600	6494004	17989422	2.75537e+06	1894137980	18806800400	322815	4.67297e+06	9472505	297570	13532501	877449	27312430	97266832	5.83568e+06	2531638	8033498	2975730	103564	17541024	119463360	1.14684e+06	7864912	35848008	172728368	1.10388e+06	26932388	2072379	1608579710	3.33804e+06	1345.38	66545212	2.27904e+06	968653120		1185357	86391248	3.28313e+06	491765248	779217	830220290	2.4267e+06
Sample_120	control		15715024	655735	130366520	89946144	749759	1.4516e+06	7.11335e+06	19515386	3.08713e+06	14627170300	14241140700	1706169	4615227	17389946	1.05123e+06	91008672	1.55888e+06	47665344	77839024	25861620	1.61754e+06	29542696	1.10915e+06	1.31503e+06	7563409	345374080	4.9247e+06	13675784	64279660	127206688	3.07131e+06	155868848	11533638	535000576	17091274	91551.9	113188544	5.07983e+06	1788483200	35585.6	2.04607e+06	75333072	21356176	342613056	2.89913e+06	528697952	3.89231e+06
Sample_121	control		13673310	868950	128381872	13788081	606746	861537	4.46002e+06	24127764	2121186	7323843100	17456891900	867189	7524705	15362815	83301.1	53320064	1.6165e+06	39840488	115846040	19028522	1.83238e+06	19005736	1.42973e+06	467917	10152881	281300256	4.79103e+06	12198616	42999880	166436272	1.74033e+06	85413544	6.57504e+06	932312580	14358404	97290.5	48057980	3.49853e+06	1210891140	12840.2	3.8126e+06	78650848	9289802	266402304	1.56534e+06	529055744	2.06437e+06
Sample_122	control		56055844	461999	718000830	109885984	745619	891625	9422709	14977198	2.95842e+06	1358772350	15310592000	695245	10464257	22133414	125398	9763288	609501	37109432	84367064	3.31023e+06	3.28731e+06	15673734	13026720	153227	15127926	16111327	1.03451e+06	3.77151e+06	23005092	260344576	1633990	26060106	1.98084e+06	1899766780	2808689	4840.08	146013392	1999439	248422080	261145	3.06643e+06	97914288	1.93136e+06	435445824	376053	2190957060	1.14122e+06
Sample_123	control		17564236	559356	433155520	26747836	551523	633275	4406032	14330516	3.19451e+06	830090820	21278871600	1.03827e+06	205322	9954390	252995	3.24722e+06	961252	35921452	45168328	5.16223e+06	2.07911e+06	8.05117e+06	925343	103933	7627748	126926448	1.53476e+06	7145111	27604916	212801408	1.93963e+06	24526968	1.48987e+06	1558624640	2.19175e+06	44847.6	77376952	4.12241e+06	193695744	39195.7	3516017	98590928	1.14487e+06	663441540	390724	684138370	650568
Sample_124	control		11616581	264467	284963008	186559808	1.83052e+06	300264	5.05867e+06	8850979	1.00491e+06	3254759680	18021619700	214196	4.38701e+06	5266465	56363.3	16604641	590189	35033048	106063952	6751644	3.61238e+06	7374997	1.3418e+06	176147	13715884	189832688	1.2164e+06	15332969	43037220	238180816	2722495	37872784	2.95836e+06	1471262850	3.44054e+06	234423	69948992	2029143	971490370	4249.41	513080	105636072	9010378	653828350	493138	698862270	4977096
Sample_125	control		10810632	455840	173539664	39351412	590385	702103	6835426	13922110	2157122	9196965900	15492165600	641534	5715251	15235900	120035	45924796	781608	37948464	92451080	24375264	1.80565e+06	17396140	4.01242e+06	843937	4997171	276299808	4788959	9188218	51074492	142139408	2.14075e+06	81178968	9977293	825832190	14730869	57653.9	75883632	2.93252e+06	1059444990	26822.9	1.31493e+06	82136712	10676278	298688512	1.62638e+06	396186816	2.00323e+06
Sample_126	control		11680468	1.70737e+06	150301728	10223712	677729	1.19102e+06	3.57802e+06	50385796	5102435	15206804500	11987605500	1.44514e+06	4351056	61690612	430694	97760200	3.40682e+06	58373448	84417760	41004176	3518119	36128648	2.26177e+06	2.0166e+06	6946453	370539040	13254048	16369410	81655912	122438840	10241983	124575656	30414002	610658430	36441972	115976	54441896	5359655	1796620930	92569.2	3.55367e+06	92992488	14637859	238522400	5321690	282222592	2.70468e+06
Sample_127	control		11387762	1.59522e+06	208144640	184703376	540787	964926	2905623	47770648	3.24109e+06	8542424100	15626439700	1.32696e+06	42015600	40336540	1.63994e+06	63398024	2.42038e+06	67474936	101730384	36071056	2.00486e+06	22884746	924676	1.40229e+06	9311594	317590112	9739533	21886230	74382296	171294576	6.07288e+06	112794752	17666970	866777980	23066524	290955	75181800	4613463	1804238460	120041	1602945	98285088	17691530	302745696	3443814	478255456	5057191
Sample_128	control		16042424	834930	281134240	183773248	795903	725182	7.0638e+06	13441523	2363637	13633098800	15197846500	844405	9169596	10581971	202085	81754416	3211496	34283004	128252672	27250210	1.6414e+06	20592172	5301070	949741	10356148	383320640	5.44438e+06	10340485	43564140	151428368	2587833	122373952	10758075	678793860	20821494	195632	110876808	4253244	2036116100	42025.5	2180710	74270400	18944594	347569664	3.06938e+06	518200736	6.86613e+06
Sample_129	control		10919705	31370590	79364032	14602411	847097	3.03747e+06	7725215	9324787	1.06162e+06	1478536450	18826778600	123862	6.69639e+06	11287727	83090.8	8859542	680952	19136272	122181912	2.71393e+06	3.08357e+06	7.89013e+06	1.02052e+06	85100.5	15178163	141029792	891100	7969977	23336018	175273104	1.7326e+06	31872764	1.91549e+06	1215515260	1924856	198007	71034736	982151	721505920	9418.46	1793396	85837528	3.121e+06	447201920	351411	1483177730	2278277
Sample_130	control		15838556	966329	68698544	86584472	1.39995e+06	1.21132e+06	6.82022e+06	23857816	4.48604e+06	16901684200	3856828930	1.86717e+06	9223987	23775434	268029	128656176	2.9145e+06	97081472	102924216	61444648	3.20816e+06	38237868	363978	2.08009e+06	8837464	447468672	15568560	22151600	71998152	226637408	2.43533e+06	209812864	12605091	984845760	25261808	180227	112521656	8.3072e+06	648703300	34990.5	2.0062e+06	140579072	18412606	366787008	3.00085e+06	527240192	7962818
Sample_131	control		17780244	1.84566e+06	98027672	27699066	473285	590716	3.72422e+06	35511232	3.52119e+06	14581988400	10640883700	842833	3.17232e+06	41964824	256291	103759096	3549775	38579624	119664088	44494316	1.91455e+06	19305674	410041	3294493	6557205	357061664	14358907	27287526	78941840	147275376	10337008	109604576	32166260	549603390	29014162	232925	55764220	3.41545e+06	2310368770	739993	1730576	66683152	22567836	155568704	5724083	378576576	3.05834e+06
Sample_132	control		78789832	12836702	32692990	15743547	2.42642e+06	5016072	1.97963e+06	185678032	13492321	26968262700	3620848640	4985059	10154491	129919416	10918841	92487968	13302139	19873870	53626496	21986682	304768	15260353	400836	4.16545e+06	1.05899e+06	100975520	22656760	15243286	41488632	36448624	22181550	110848736	61546600	120692856	25142388	294817	26294392	1191531	1214956030	1.64111e+06	24798824	31837520	15631770	48617800	7.6981e+06	124145160	2.65106e+06
Sample_133	control		30120216	2.4423e+06	204588352	25322236	1.16285e+06	733033	9428440	18715104	1.67571e+06	6720769000	15633551400	749468	879466	6.48752e+06	145659	23712784	692410	17692548	128352688	5504583	3.5583e+06	3778602	650419	658035	13253240	125731232	1.09975e+06	16966326	39315060	290788992	1.66211e+06	50546776	5165850	852821440	4725465	282430	116991592	1.56127e+06	2017212930	70319.4	5635893	121500200	6279077	286256992	741016	708346620	2.65827e+06
Sample_134	control		22181298	159727	565333500	210282848	701221	494061	4.14968e+06	9248177	1.6476e+06	1418873470	17300224000	272541	1.51429e+06	6.44704e+06	13736	9135156	675529	31185192	59540896	4292659	3.18907e+06	7225352	480976	101011	13011655	177912448	1.44224e+06	10421374	43464980	286346688	1.347e+06	34289260	1.73186e+06	1419411840	2.0661e+06	13341.7	106309864	2.00023e+06	545759680	23678.4	864496	122820208	4659791	737376960	243460	792212100	1178467
Sample_135	control		13405340	995074	94802728	21289696	668467	737680	2.48668e+06	13187661	1.72978e+06	15078619100	11868021800	950966	30504262	21587566	313660	88955784	2.67908e+06	56870320	91180816	49800744	1.7091e+06	36348800	374591	1.47329e+06	5.69406e+06	436850976	9095154	9372090	40212992	126591744	3.42032e+06	118287296	27581148	485443488	25077924	18478.8	37954584	3.27125e+06	1047740100	320376	483282	60007328	11321348	248621008	3669353	517567360	4.83734e+06
Sample_136	control		10230356	82610472	63357636	6636379	510108	1.01835e+06	6230185	13898348	4.79053e+06	3548218620	16949749800	1154401	1.4415e+06	3.65757e+06	235434	12763105	753455	8535302	73753888	6641376	1.35343e+06	5409086	586915	122193	9808657	343738880	698746	1.26413e+06	15576979	181633744	919431	51737224	1.32988e+06	863475900	2.86962e+06		43532844	2655815	189629520	5130.86	4.36842e+06	139996816	1.48696e+06	234981760	181169	1353538430	726002
Sample_137	control		11350864	1.72544e+06	60260396	6772601	603730	793529	3072920	24305272	3.15321e+06	21180858400	9368851500	1.13862e+06	10626556	32684388	582919	98337312	1.90391e+06	28270930	53095876	49855720	1306522	15792276	326420	2.69417e+06	3256175	328440448	12657488	19462118	55116244	118179976	6315872	141915344	34550148	381552000	34555280	108746	47762616	2.9687e+06	1570295940	780425	1.86206e+06	71314344	22920162	146804928	4.61011e+06	288457216	6.75501e+06
Sample_138	control		13896657	2544223	157120400	99387576	604784	891407	3.0992e+06	33639104	2.4907e+06	21605644300	7864290300	1.56448e+06	4.52901e+06	35140208	1.67009e+06	122896832	2.01302e+06	53656488	87851624	51317412	1.02345e+06	21412310	314544	2.90013e+06	3.9326e+06	271350688	13846100	31064932	94702440	107888592	9075207	170452352	38494260	437647712	33884312	237353	55384308	2.31072e+06	1763970300	691105	2.39365e+06	31259164	34979360	144078752	4.90393e+06	260205840	8937353
Sample_139	control		200075088	24772872	18122474	1.72808e+06	16004678	13434189	2.97041e+06	403180064	44653324	28471691300	2433184260	19384040	464002048	230130736	18481326	125954760	7817273	23428976	49456272	47446724	250099	29120318	11822104	5958683	897144	133252920	35420356	20109628	44398408	21919030	38416688	85122824	81771632	132066096	45354732	255106	17139770	1.23511e+06	1407864700	3.62982e+06	104716592	18101022	28480222	40857984	11357771	86104424	5723035
Sample_140	control		384505440	23987822	24253210	5.58953e+06	57769056	37569200	612622660	620705410	41032824	26039627800	918616640	68763176	318451936	253688432	42131376	96439048	2490567	15575430	17091078	25263508	81831.2	24721782	102968352	5536967	211642	64566380	23565808	11553722	15949817	11337093	30889122	56128152	43969716	31121794	32953490	263323	6.42865e+06	453340	577039420	3210964	414961152	8900554	19577458	9117644	6413734	43236448	1.31052e+06
Sample_141	control		217225568	31735304	34378464	6.81696e+06	19179938	14024484	3.00097e+06	516751648	40352724	27105024000	1962536960	17718108	85209960	249173104	33669260	121348432	5641993	21882026	30606832	45473232	432855	21696732	10090045	6013098	776424	153255728	31514240	22175466	46579688	36354816	37015328	92249504	80263208	150378576	41122648	330248	14659222	1.27891e+06	1041676990	4041829	85432624	17207582	17751478	43108928	10749810	72044640	1.21618e+06
Sample_142	control		34712844	11715575	90450248	14367148	1.72742e+06	4.35325e+06	5520058	153333056	15589002	29996720100	3375826430	6313217	241890464	154110576	6305895	124127008	5.13383e+06	26225164	50513188	52041012	298400	20355300	1.94626e+06	5340242	1.33582e+06	150233600	30597538	20926906	55690416	36480788	26590512	108296600	83546416	157224400	44176052	248666	22440620	1.78427e+06	1436978690	2.18101e+06	32805334	22953084	27982914	52664480	10914148	146013936	4.13353e+06
Sample_143	control		68720160	17804112	151245280	9301734	2568499	6407396	2.04752e+06	198909568	18221220	27529916400	3770643200	10323362	341475840	199248960	9789021	113235304	7.55865e+06	21379120	41464772	60560588	218054	29484938	2.20632e+06	5316985	1.82518e+06	134799056	37861380	15993432	42214752	28188702	28299588	87819968	83106000	296839040	52085152	169449	24992154	1.64037e+06	1176205180	2.4825e+06	76512488	15431199	39774324	82714648	10325792	140078416	3.84866e+06
Sample_144	control		26894320	7.33317e+06	99553648	6.24361e+06	1.12406e+06	1.97885e+06	2544259	131359280	8808903	23369560100	3328288770	2061224	230623360	110336576	4.60731e+06	100341816	3671783	23545358	32550186	41318164	457877	11722972	233434	4055399	1.88419e+06	113395736	19644774	15588726	41408060	49206696	16316707	84063344	65379832	278644224	33323830	183482	28048944	600694	1101052030	1.68851e+06	9095328	31298612	19781044	110841568	4767043	212397840	3.26245e+06
Sample_145	control		20801278	474071	527391936	406405152	642480	562201	3.80384e+06	8971326	1.89762e+06	11011544100	11424649200	951242	1839950	8493702	59688.7	51747472	770505	46132496	90614208	23758928	1.46765e+06	14660561	852795	1.01551e+06	6421711	206309872	3.56129e+06	18513444	69043112	173798032	1889906	114683904	10013311	1025400320	15737630	88121.8	110492384	3.09538e+06	1220534270	142660	3.30557e+06	85153768	10821493	370620544	1.92647e+06	583585860	3.70166e+06
Sample_146	Luminal B	2	21575196	1.04589e+06	616165760	241531840	564656	582716	6694472	15779936	2.9776e+06	6980342800	16601652200	621368	32586476	23821406	563847	37409808	714884	40187372	51641752	15622687	1.44046e+06	12733332	717660	519675	6336269	114274984	5.05936e+06	8689785	42393976	163088832	2.28643e+06	63302332	8209873	1197480060	10730868	5224.49	76126688	2.9565e+06	1039544700	20554.4	2.66846e+06	70676904	8786495	446090496	1.26344e+06	677774080	1.8167e+06
Sample_147	Luminal B	1	14410802	445260	484397120	299052160	358358	333146	5822950	9317830	919648	1468093440	20057886700	179001	905813	9860828	6240.06	16420708	730086	58473416	81228728	6.07713e+06	2.74831e+06	13096017	4.72329e+06	82089.7	10552403	332084704	417438	9243771	47187732	243142480	1.04823e+06	46861704	1.18559e+06	1039146430	1.7419e+06	20699.6	99586856	2.93791e+06	891230340		750236	114948552	3.29263e+06	596138240	246546	709004800	733094
Sample_148	HER2	1	12867943	365498	610988290	399881728	377788	141098	6.37041e+06	7.81405e+06	1.41396e+06	402652384	9266844700	73448.4	342737	1.90666e+06	47788.4	1.03342e+06	221990	15494122	39821824	686508	754928	1.01907e+06	421967	12767.9	5335703	42074440	233366	7.3962e+06	16170600	116233328	448891	10103699	1.50129e+06	462102496	1.8241e+06		52874372	370419	131784528		429912	69777480	1.05289e+06	298538304	24973.8	950428930	529580
Sample_149	Luminal B	1	7.81371e+06	51113.9	366634976	70376944	231645	208162	4469145	7625935	4.38311e+06	475397056	10333682700	37904.8	240821	4.43946e+06		4880079	121035	5.84952e+06	19784998	1.00011e+06	980913	642718	539027	59571.8	3.93155e+06	21793978	835221	3.32731e+06	6.48701e+06	161867888	864564	17137876	2312643	673788420	426772		39189360	273345	126990840		1045271	66471072	333321	464045632	23969.6	709960260	467802
Sample_150	HER2	1	650991	516530	5488495	4.16741e+06	99008.5	127099	1.53029e+06	4.65347e+06	124032	1015278270	150092528		117899	98325.3		4775035	51241	4964272	4754586	222152		64276.2	44111	144983	685548	3971598	52109.6	220362	5.93701e+06	1.16574e+06	629282	59953900	793266	5428339	188824		164081	28080.6	133437256		84568.4	117079	94692.4	1783122	30396.2	1.70185e+06	34150
Sample_151	Luminal A	1	23334810	159394	1155333250	155221600	413191	229587	6833170	9673258	3.90878e+06	410197184	19804446700	128781	2350415	11764692	44998.4	2298532	568365	16153480	22130830	2577442	1.79411e+06	2.75274e+06	640640	52376.7	11169638	46943444	725811	4.38959e+06	16817738	199376944	2.09415e+06	23963002	562496	2333292540	977117		60276664	834967	149249168	13615.1	843087	92267128	795995	878244420	133236	916197250	901647
Sample_152	Luminal A	1	17713410	3035181	251714352	70567336	788476	856836	3.96419e+06	59362968	3704965	8287273000	19075803100	1.50182e+06	26213728	34512052	1.0429e+06	47350744	1.2331e+06	42953420	101618624	19448996	1.90325e+06	21086684	1308107	1.15708e+06	8411947	159253200	5.75183e+06	20429160	40514352	217809600	4.38997e+06	94696488	15907455	779521790	17531738	229167	67102684	2.97013e+06	1625111940	102616	6652253	71753200	14004728	422970144	1.95205e+06	472112224	9342044
Sample_153	Luminal B	2	13145077	14138896	317081824	4056084	506653	756939	5.76787e+06	5.7457e+06	4.16882e+06	5222879200	16598349800	587884	2.33857e+06	5751420	37300.6	37197100	875938	63845740	82774992	20232784	2.29521e+06	30105262	420958	346617	9144054	277584768	3700948	8528252	55955220	205347616	1.5105e+06	80546304	3.35567e+06	1221435140	12229942	3951.69	74785040	3.91857e+06	876432830	154397	1.32043e+06	148182304	6.47414e+06	441384032	1.08514e+06	441434880	1.80273e+06
Sample_154	Luminal A	2	19957374	127290696	649603900	191195264	389388	785855	3.45902e+06	9060278	2962600	6971193300	16050993200	509910	3.09149e+06	19944846	44652.1	54504716	1.80533e+06	67873832	50954856	35413688	976372	27485550	687556	745293	7.98191e+06	277239424	8211991	19341754	60673260	192804304	1153497	142063152	19462382	1333189500	22481868		99759080	5283077	929649920		658624	97350936	11149952	612063040	2.44786e+06	872366530	1.67062e+06
Sample_155	Luminal A	2	93009240	24421920	146227424	7.28121e+06	12431424	11655905	2216837	699090370	27908858	32401512400	4170127360	13821450	167588384	368463616	26877870	108422320	8547348	21140254	43349568	24623526	513865	27912150	45580052	6.87135e+06	1.06068e+06	192160896	60815144	20424520	13752509	29466132	45970568	97849120	124868648	204801472	48768220	410657	11572086	1.56125e+06	580135490	2.50431e+06	16862076	20576126	24331414	76998152	15433502	117602520	1.96798e+06
Sample_156	Luminal B	1	88858456	28550862	183408192	11348852	13145492	12219810	1.93278e+06	561970500	29995406	30382735400	4926383600	16207292	58481056	366968896	15403149	153005888	16088122	26418190	61529152	78865824	939439	37823128	37443820	7.49148e+06	1586149	154398384	56373692	20644910	14531242	49419812	63606512	126993376	145241456	286741184	57402156	380493	13188304	2.21008e+06	1109434620	2120125	71801368	27351502	31622590	109557056	16861514	105362728	558421
Sample_157	Luminal A	1	58576912	17072584	579437700	77983952	6.61925e+06	6293966	3.04825e+06	318833984	13104793	26199126000	9315917800	5657582	115700304	266828944	9399192	144322160	10868360	26544388	62531304	84257544	786560	34195392	19450536	4.62625e+06	2.33527e+06	194996208	53694992	23166812	23876064	68776440	44679772	124055496	128484984	530186912	60976048	166303	24163714	3.06978e+06	1006944770	1.75876e+06	30080692	46270660	24784942	246578240	14990160	290068224	2.25354e+06
Sample_158	Luminal A	1	1.85192e+06		2424154	500871	65068.8		462815	1.18977e+06	198208	349952032	52457780		120280	213940		411073		55387.2	30670.1	70653.6		146113	43880.4	41334.4	45209.3	843888	129723		200379	76023.5	31773.7	3.04707e+06	146226	2.22806e+06	36142.2	25031	19299.5		20661982		77253.8		165425	243397	66707.2	30796.1
Sample_159	Luminal A	1	77630296	27495102	213866048	8734516	16539464	13393266	3.56796e+06	483441376	28399478	29263511600	4469251100	21807752	269993824	438084384	31299040	144993120	11575255	29119350	51093940	75959216	286578	51535272	32621280	6916926	1.19905e+06	189766400	51672520	18962620	13995662	42583340	47620960	115319776	141791104	202176320	57272544	241540	14425940	1.89607e+06	1141101570	974764	166679680	30680022	31937412	62457376	12115097	101479608	1.53052e+06
Sample_160	Luminal B	1	15671164	115498	285313088	84624576	1.03297e+06	359087	7.19181e+06	6538872	880131	1895611260	20153864200	309782	1.06579e+06	3523515	218987	16902604	726359	22264784	83489880	6063103	2.05767e+06	8349436	763988	216327	17095034	156418032	1.39837e+06	9641015	27592594	222010864	1.43674e+06	34452848	1967845	1023324540	3.48438e+06	47038	39603136	2.22719e+06	665351300	6218.13	863493	86006376	5979922	686222400	376299	2040310400	10382551
Sample_161	Luminal A	1	133508400	2489577	28907135000	376245824	1.05459e+06	1.28255e+06	40172764	47941724	7.66092e+06	1600804480	887865020	1.61317e+06	6082477	27972504	125176	14251630	534775	12133286	12752181	20345800	704228	4.77815e+06	1.21864e+06	861947	59636820	43862976	8448495	4215542	15418981	193921072	969841	30030508	7863970	409899616	3974887	7217.41	12863428	259983	146674048	291262	25738004	57337940	6.19252e+06	63620020	1.1118e+06	886797630	2.0949e+06
Sample_162	Luminal A	2	16777608	2.10176e+06	144955648	10427729	750285	1.18533e+06	2.45927e+06	25672618	1687156	22640281600	7932102100	739891	875260	36336496	616204	87731216	2357005	37231904	79765632	43550960	577697	25218692	725708	2412665	2.6573e+06	238998640	13120227	17869740	44779900	59699688	8.28837e+06	147919040	28965688	615113090	26448082	74520.9	55627852	2770569	1205863810	901583	1.58933e+06	45392268	19714924	292567872	4.75549e+06	282217696	1122201
Sample_163	HER2	1	16612690	323917	339555776	98648008	346231	1.02516e+06	3.71165e+06	15535232	1.58418e+06	6122260000	18229682200	690370	15127556	12685340	242926	42329056	998606	32779516	66557176	10318695	3.18685e+06	18665256	784784	709388	9904679	233051168	3.45382e+06	19873078	37670216	203535584	2.00756e+06	93849384	9288817	1085568380	10075926	112684	64622004	3.22463e+06	1019272060	45812.6	1.97679e+06	82950856	9130257	446484928	1.66456e+06	796855870	3125024
Sample_164	Luminal A	1	20363540	5.84719e+06	454699136	219106704	2778262	2336755	5.90721e+06	159194720	11427357	10792075300	12376115200	4.07198e+06	133558864	93682800	19991624	54932424	2.58638e+06	34263744	53667964	22953678	1.07831e+06	15844618	834187	1752037	9296013	148787792	11484928	18230344	35174292	248087504	14971866	91546096	23582314	1416354940	20470808	20417.9	59580928	2.47012e+06	764688000	1.05418e+06	16254980	137894336	9247042	537186050	3167845	1184990590	3.20171e+06
Sample_165	Luminal B	2	20418870	2.67816e+06	314622848	102350480	508676	890516	4.28432e+06	63482028	3992457	6774402000	16640917500	1527667	15221574	46758688	2.33599e+06	42040632	1.23792e+06	21498940	78770216	16132060	1.93697e+06	11054033	878438	833130	8168901	168820448	4434618	16689531	25840116	146515408	5.26785e+06	75218368	7.43761e+06	687227900	11074269	16321.5	59465436	1.81171e+06	954858880	286247	6686298	74588120	12680069	267890336	1.07087e+06	679347010	1577375
Sample_166	Luminal A	1	416800	110728	4086342	282632	40224.7	35736.7	678616	2.96265e+06	63383.4	583054210	184350960		118136	140550		720005	90617.9	141766	174356	123859		100629	68902.6	32639.7	70258.3	1.50341e+06	30232.2	73578.6	903668	1.83851e+06	796550	5.32142e+06	119187	6096942			117599	81469.1	36288128		67791.5	518512	76225.2	4727279	37738.7	3.03817e+06
Sample_167	Luminal A	1	18495452	4217410	81193848	38585512	477449	725938	3.03765e+06	37534472	3.26179e+06	24577509400	9711396900	1.24894e+06	16524242	59687684	2.19449e+06	114828960	5431137	34657308	53353336	55162036	915021	24377346	464420	3.02054e+06	4.31453e+06	295006176	20892684	28273480	42456588	84466488	11187577	153826368	58148724	409177344	45900964	361008	48554316	3.70884e+06	1662521980	1.45166e+06	2.14988e+06	44735724	30141156	173688960	7610047	266191408	4.02992e+06
Sample_168	Luminal B	2	10796150	1.75055e+06	125673488	19121602	480610	838254	3.26533e+06	61121080	3.0502e+06	7252915200	10261667800	1289947	2.32205e+06	40354000	2.01068e+06	36926416	737360	24037848	51435436	14783611	1.09487e+06	6520389	479291	660042	8795209	128367856	5.00666e+06	11151947	27437788	132839768	4.83002e+06	53090816	7101498	948604480	10087644	33769.1	73438432	1.61058e+06	550099070	384272	8029726	91348040	9615763	279398272	1790773	567669500	1.12673e+06
Sample_169	HER2	1	8837205	144659	127549120	19108770	581365	480221	5023478	10377003	1.16451e+06	5453525000	13420905500	369858	1.21174e+06	6.98977e+06		30341148	449412	28543770	76747888	12412030	2165578	8457608	514928	550710	7579601	225190608	2.01641e+06	14172376	42643540	198045536	1426655	60180108	5.49777e+06	1210655870	7003712	49024.1	55260088	1.76663e+06	940896900	33418.6	1.07973e+06	53856024	7.13108e+06	384683008	808835	594041730	981478
Sample_170	Luminal B	2	10655775	2.7587e+06	210683840	135092000	313818	378289	3.1885e+06	24217368	2.09876e+06	24093284400	7829948400	4762042	9904480	30177040	503368	111816240	2723780	32773660	71459344	38944748	632846	18792512	495358	2269527	4.08624e+06	112873544	15347592	20848832	36343344	87800376	6.6368e+06	116063328	36389440	259031328	35506552	248459	53807248	3.74714e+06	1542001410	137312	7120962	49753972	24143066	164038256	6.3425e+06	410033568	5236033
Sample_171	Triple negative	2	14494459	631913	197226240	6.83783e+06	689479	397757	8240559	6004030	3.33356e+06	5207952400	15621352400	228232	5.76212e+06	9559193	37343.3	32023058	53453.9	38931328	85930752	8631967	4.00072e+06	10070754	1.16757e+06	179996	12430476	212465808	910199	14928827	54447272	163380000	1.75467e+06	59384052	2.47048e+06	1007910460	5586809	140840	96755696	2081628	1443003010	11307.9	684406	80972648	10528173	366002496	920101	550038340	3.8668e+06
Sample_172	Luminal B	3	16089684	1.34202e+06	272562624	119197448	703912	1.11079e+06	7.69036e+06	16264913	1.6978e+06	18742929400	11700757500	846839	54176120	19411640	135879	115266120	1.81067e+06	35879296	92161736	34087316	1.3056e+06	15077888	918146	1.71492e+06	7.1598e+06	208873840	12173225	8908993	44234352	117902912	4153430	130973064	33419220	693760260	26983952	190809	60472588	3.49531e+06	1414090240	24384	3.44099e+06	74198648	15730009	235379504	4.43823e+06	483854144	3.12587e+06
Sample_173	Luminal A	2	9299228	441010	91637416	5.34911e+06	721019	293997	5416412	8878055	3.56326e+06	7285477400	14772862000	109831	1.74395e+06	8409937	96084	33750616	304518	23900236	146878000	12735807	1.6363e+06	9128656	4.52609e+06	314368	10180632	208097104	2234004	7379132	33185176	129798912	1.52031e+06	94476720	3.51246e+06	597147330	7.56871e+06	77683	73909032	1.8335e+06	1246945150	94649.5	477413	76632592	7990934	259764352	664973	488139424	1.1519e+06
Sample_174	HER2	4	11448079	182621	52909736	26622416	825004	433132	5404721	9438346	5611935	14621654000	11734137900	321140	23913010	9440468	136166	98497112	1.84779e+06	35450220	109301696	23826134	1250983	12154734	3.26254e+06	1.25406e+06	6.06437e+06	193712480	7692703	9888421	43258284	142727216	2.28225e+06	118290528	12899832	565581760	22595960	106119	66360452	2.81048e+06	1484868990	17348.1	801534	73122432	12903293	267462944	3464657	770454530	3459615
Sample_175	Luminal B	3	13675610	1.80479e+06	533903136	375520672	589467	571804	5247664	24526678	2438396	19051935700	9472845800	786868	77352672	34664652	180579	105478248	2.40155e+06	61140968	91665576	49724456	365615	25456392	3.83936e+06	2.33355e+06	3957515	291238656	17853794	15794155	59137580	107000928	7.89188e+06	102950248	44877824	940513220	33403208	93996.4	55772476	3.61356e+06	1259504380	6150.99	929795	46238984	26008640	258774800	4.98962e+06	323795040	3238401
Sample_176	HER2	1	11958995	1.60021e+06	61221324	19474516	427643	645912	3.20423e+06	25968250	8656291	22618425300	9599009800	868146	8379864	35735252	937080	98259136	2.07181e+06	36407408	70437328	44472228	1.33408e+06	27137272	571260	3.25006e+06	2.8226e+06	240410080	20306764	10943013	38039852	83945824	5.93618e+06	118339992	32641708	621169020	15810852	62814	34123576	3163414	1794731260	45289.1	1.94937e+06	45294104	17871718	278808352	5020881	209135280	1.48921e+06
Sample_177	Luminal A	3	52620680	10823899	174092976	9697481	1.09657e+06	4.3004e+06	4.73613e+06	142118736	13861834	30352926700	4700716000	5210896	50222052	106464776	4.34244e+06	137139520	6416426	33177628	31321260	38203876	153197	23458048	200200	3036463	1.67242e+06	136008112	26746730	15745346	47511460	58785184	18053754	132090936	54963408	340415904	43307956	309988	45453720	2.51471e+06	1045846850	66286.1	25534812	30662220	32378482	126053264	8974167	364957696	4005511
Sample_178	HER2	3	30910494	960573	1042521340	869006660	457000	1.69862e+06	7.57884e+06	11099594	2.26313e+06	12368404500	11666345000	2.25705e+06	52797936	15494693	834964	107208224	2.99154e+06	57064304	60690448	29765628	1.38902e+06	41391716	5.2788e+06	1.31965e+06	5368721	238900928	10297173	8073201	45558756	120506704	3369369	98713240	26882374	1074492800	27229878	63096.3	84254032	3.0556e+06	881443390	60868.3	1957037	94687976	16470789	443708896	3.36033e+06	359210592	3.45834e+06
Sample_179	Luminal B	2	11772570	565483	83189544	1.8818e+06	573686	539904	1638451	11773861	2.07842e+06	13134577700	6816528900	869966	9881819	22069562	321680	89379592	1.70521e+06	33697872	95203384	35078828	608154	8741521	162519	825151	4.55387e+06	114242672	15359432	9071607	45345728	36507892	3.71916e+06	80493720	30478320	774017980	22248252	37323.1	38781208	1.73836e+06	889145090	188446	1.39438e+06	30832778	27331310	162376416	3187023	225069088	3.78996e+06
Sample_180	Luminal B	2	11256131	283766752	139454752	94626936	546643	781518	2.70317e+06	9030584	3.29854e+06	14286721000	9528067100	596434	3.41975e+06	15538904	67847.5	80539680	1374996	35861616	84802272	35958240	2.26212e+06	21667696	4295633	1.23796e+06	4.60744e+06	200468464	8632668	14375394	42516440	125823416	2.26347e+06	129277696	15914275	673570940	27076892	45003.6	42648440	2.71947e+06	1338651390	25611.6	574285	61933876	16325774	178635024	3449445	371356960	2.7102e+06
Sample_181	HER2	4	9614367	566359	105495488	42013892	658836	435478	3.8703e+06	14531346	895097	17541615600	8280431100	384340	6.15945e+06	19794804	181495	76627888	1.67641e+06	35352588	65433972	31387458	626075	16088961	538800	1402597	4642462	289188960	8423400	15790109	46487572	102346304	2980286	141831440	25038066	554164160	28091426	48034.3	51973420	1.62312e+06	1386762240	418265	1.96544e+06	41623592	23520700	171558272	3517265	346513984	3069797
Sample_182	HER2	1	15884732	2.59097e+06	48049928	32544972	504318	688249	2352674	72282256	5.72843e+06	24129599500	6746807800	920171	16660340	52278980	2.62816e+06	129466704	3329072	36596128	97724456	38136292	297864	12013478	2.63552e+06	1986162	2248280	152740736	21440158	15255617	41970484	69261800	10574183	120896520	34700996	344948064	33927864	127241	42579516	1502585	1115056770	1082532	4618580	43468640	37900248	165353760	10130363	234026496	3.71641e+06
Sample_183	HER2	2	21475312	3.98111e+06	74267408	7.72312e+06	579930	1.28312e+06	3.05113e+06	59065544	4.8344e+06	26999658500	7734475300	2.20082e+06	15421827	36868772	3.35586e+06	99612432	3008819	21586416	74586800	37977780	838528	13760168	361299	3.03513e+06	2.4516e+06	200092800	15948844	11255035	32858852	68544920	8710569	78062784	35926272	277934112	35018852	270598	33026860	2.70974e+06	1562860160	100604	7.17416e+06	30281736	30152632	109798864	5869408	177749888	13060791
Sample_184	HER2	2	11994577	1.6433e+06	79883272	25456368	761041	503154	3584513	21618722	2895388	25804273700	10006035500	864437	11086905	27587200	671294	94180416	3370194	36087500	79304296	41372104	1.24449e+06	18095414	2275055	2.16479e+06	2391976	204445632	16910320	13795393	42143568	74901968	5099770	80470592	30415496	441842976	34035744	237117	47125444	3.13054e+06	1273020540	13592.1	620883	34026032	34586536	124000736	6.11757e+06	218830688	2.09362e+06
Sample_185	Luminal B	1	19627910	542386	208535024	3.51526e+06	653622	697073	7.71179e+06	9814643	20506388	13385430000	14445768700	795657	6214940	12547710	475411	68281416	1.19805e+06	41531304	76570360	16842438	2.42566e+06	22590678	738285	1.57665e+06	5544503	239691120	13353518	17325262	45501452	155126864	3.19728e+06	93788720	9656180	600644350	22970860	304498	48707656	3.38686e+06	1406193920	7002.43	665890	63279040	18389038	257745200	2.67744e+06	628843140	4.68487e+06
Sample_186	HER2	1	14697653	1.33565e+06	159885968	69798800	682476	471272	3.39363e+06	18397084	3924425	22418948100	9294679000	568062	3.3532e+06	35279972	459427	95810288	4236194	40593088	94071432	45706780	496255	22884422	929192	2.35848e+06	4.9177e+06	277322208	16573935	13927281	44654004	79771032	5.55244e+06	131180512	38570200	564979010	30920160	237636	41058276	3.13018e+06	1134688260		586590	38011456	24460434	141131952	5084679	367436192	2.0909e+06
Sample_187	Triple negative	2	153649184	18046784	52288644	27890098	8.26195e+06	5.69499e+06	1.51919e+06	292759008	18252680	32674213900	2913688580	5941171	107420584	212226240	13550486	160189808	15848626	28746560	32627738	26815742	335575	25985406	1.81601e+06	4.19423e+06	1.07397e+06	119340320	38495056	18713572	41366348	24421342	25224042	123623536	72621224	179892160	57763928	288282	38270372	1.99846e+06	1099418620	212891	16013500	20869644	35477560	47964656	9080696	150219456	4.82467e+06
Sample_188	Luminal A	2	28661970	5219817	21192282	1.87205e+06	681967	2093054	1.22793e+06	154962736	8.19569e+06	30458808300	3466142210	2.53908e+06	4324104	95193400	10771524	124337632	4621709	32776002	56378332	49716044	635654	15832939	534720	4.02997e+06	938646	181382112	23263028	14423863	48487480	45205292	20078664	116461928	57584156	256290128	43376096	167025	18822560	1.65926e+06	1334140670	1.6263e+06	4.54404e+06	29675976	15487814	82893184	6.81045e+06	113609896	1.63294e+06
Sample_189	Triple negative	3	68920008	24250268	16434785	4.00037e+06	6.20426e+06	8879769	2.24562e+06	355916608	19572656	34853294000	2392789250	12714914	134301648	238431328	14815400	147425760	9016844	19312332	41794192	44355700	368157	16265648	2.14715e+06	4551536	240406	100836456	36686504	17266856	31144018	40340512	33034810	84416192	78176240	74889688	39818464	301591	16176222	948315	1258884860	2.45232e+06	65814300	18753382	18567854	17136892	10794348	76530864	2.0212e+06
Sample_190	Luminal A	1	12120361	933451	197914032	72021320	553327	694555	3.93529e+06	28245060	1.58895e+06	13504771100	9112098800	683241	1900561	20934982	883906	89809328	1.07519e+06	23733476	87020768	22811620	1.16378e+06	11703232	1.25288e+06	408538	4333780	108455528	8362521	8.26628e+06	27943400	97399480	2834737	75512968	19984712	468466016	17183968	67887.4	56254144	1.58745e+06	1140188030	8115.45	2.60176e+06	60785404	28165210	178839680	3.51194e+06	445155296	4477023
Sample_191	Luminal A	2	33804008	9156338	79986312	9228448	983904	1.76137e+06	1.77506e+06	122406840	9632814	30579779600	4099424510	2.76655e+06	265837472	107633496	2357095	131826640	7.54681e+06	29163836	45574360	56772428	520105	18179288	2287330	4297858	1.13921e+06	201004864	23474242	17567694	42985100	51254080	17611328	143617568	58033268	334945728	37140828	142955	24883978	1.79623e+06	1447869180	1.66808e+06	7449556	29160964	20250962	164287888	7980729	205873360	2967528
Sample_192	Luminal A	2	13464184	584590	146918576	104082112	710905	729361	3.95753e+06	30117360	1.36407e+06	12807518200	10693433300	1.40554e+06	1.76114e+06	18548120	482294	70730040	2.08519e+06	55812388	47804568	34749604	1.4195e+06	25822062	825349	1.31733e+06	8732577	441308736	8542457	13695138	58210516	150176112	4.01258e+06	132207648	11723021	1756167550	18343324	152602	78446176	2.88649e+06	883436420	261270	2955250	62971940	18168986	652558530	2.45085e+06	641976000	2.40875e+06
Sample_193	Luminal B	1	15023732	2672999	103832560	61427164	542302	1124654	4605694	52597908	2254809	23131416600	7845927400	1.35964e+06	17799818	37078536	2.60188e+06	98230984	1.24087e+06	32267164	86256160	36838356	769321	15014715	1.7841e+06	3050415	2593297	113146776	12750595	10279254	34862740	70322056	5.42712e+06	98699184	34128624	495895744	27820124	98164	52933188	2.41414e+06	1542747010	26563.8	4.89958e+06	67232312	20816062	157845440	4937632	247259840	1.89242e+06
Sample_194	HER2	2	29440852	5.21738e+06	539350980	131659496	4.01253e+06	882762	5412249	157175424	22265272	9001282600	11786465300	1.38551e+06	3.19656e+06	41027604	2.6795e+06	85572448	1.26017e+06	22500100	87101544	7617503	1.19225e+06	12943192	744789	455649	8.12232e+06	149097568	19346586	8165204	22503236	80446496	8876910	86652928	9205635	683248830	20995212	52649.2	55595712	1.2786e+06	1013432700	232637	9457052	73479560	35791608	293152352	7317202	291053056	1.17362e+06
Sample_195	Luminal A	1	12712392	274348	273613440	6.77771e+06	353377	312778	5133973	8819914	1.62378e+06	11094583300	16811408400	238814	12147017	10203727	35335.8	67928160	866082	38935160	81155608	27507496	1.13732e+06	12902795	1.07407e+06	907758	10342610	214774272	4.65234e+06	11872941	51926176	145753568	1889729	114523672	9029388	1021238080	16704625	74541.9	67674048	2319568	1403414020	33908.1	292278	73113144	12547246	458864512	2527920	481685408	3607057
Sample_196	Triple negative	4	156740224	3.05415e+06	27858198500	1264127360	1258150	1.05303e+06	34487296	9371079	9518033	2041943170	1241629950	1.46522e+06	4940835	93335136	511499	58407464	2.0758e+06	55779704	18725106	61882104	937442	16633637	1.07191e+06	984309	81488624	86012864	32273520	6436443	54141640	247958912	1.72621e+06	118261920	27468816	724522690	20102894	16717.6	19076832	2.20074e+06	284935072	994945	10273230	74805528	9565750	143902512	4.13707e+06	790061820	2336472
Sample_197	Triple negative	1	15784667	1.65052e+06	159736512	72472976	675878	1.48911e+06	3.9744e+06	19009224	2.21181e+06	23277684700	10929951700	3411010	11167978	24907566	1.57238e+06	105009712	4092329	38727768	79402432	39422076	1.55122e+06	17425324	714422	2613190	5.65256e+06	224204144	10874088	9600944	34837460	121908736	3.54303e+06	125443968	31428456	488379648	40445736	57017.8	40020860	3.13661e+06	1852895740	13299.5	2.54847e+06	61892912	17135130	175889856	5.01022e+06	340337216	1.74679e+06
Sample_198	Luminal B	3	35042048	5246358	151396880	142285728	1.09567e+06	2.83983e+06	2.29044e+06	113509616	7519441	25725759500	6059252700	3.90227e+06	26068744	76678240	17336018	108649072	3.01564e+06	28193936	69010072	38766608	1.14146e+06	13124181	2297169	3.84668e+06	1.74887e+06	132541136	12302425	18272060	51792508	76372488	11711347	101092832	31998670	479752384	23481688	194268	48115868	1.50638e+06	1459640960	1.08497e+06	10244897	53397156	19848748	148752128	4957210	293013248	3.74901e+06
Sample_199	Triple negative	1	140093504	24479102	24175808	24827170	10111928	12802031	2.32596e+06	332565824	30271702	26170712100	2291153410	14569770	205505440	147094576	21516100	105713040	5761193	21417088	41155440	39449560	443028	25589408	7708042	5222357	826557	86523232	30158282	16392382	37353084	23917440	33371732	91544600	76727216	151017248	39282036	209586	15024520	1.30427e+06	1200885250	2666769	96948384	23703572	18890588	63621800	8977381	144908080	2.27151e+06
Sample_200	Luminal B	2	90470136	14408827	24887840	1.43274e+06	4.91234e+06	6.61071e+06	1.92767e+06	201858000	15030752	32347297800	3889111810	7997827	138222096	110625208	7696149	131854336	11854526	29839508	51392328	34822216	334242	17147738	1.87663e+06	5375314	1.18814e+06	93024208	26005164	18242982	29443812	46545260	20069872	84537184	89468144	172497872	49512564	301489	25783548	2.10183e+06	1271417730	193974	40937000	24312888	26922508	61392440	8965677	139390752	3.45465e+06
Sample_201	Triple negative	4	15679028	3.28939e+06	90715080	15553153	323908	460649	5.31247e+06	43444060	3.38877e+06	25847083000	7387867100	1.05082e+06	145882528	55502492	2.67039e+06	130862480	5.72053e+06	42980980	62775896	54035204	905454	19569716	2.59372e+06	3.3838e+06	2971347	188439616	18275192	17020690	42311372	117280128	10832030	132890216	59925592	355082624	41113532	229095	48859436	2.52591e+06	1781012740	16587.1	2.08337e+06	52918796	22454290	139019168	6101692	239097872	6.31518e+06
Sample_202	HER2	4	13144132	348520	472992256	155818032	1.009e+06	455774	5.94802e+06	7.94876e+06	3291555	2503844350	20355702800	285738	1.96191e+06	13773715	55011.7	19076198	791388	25028740	80965832	7.43475e+06	3111872	9482300	8740308	78680.8	10607192	139015568	1427604	7407026	29676236	198212512	2232048	40862992	5473157	1344396670	5414760	70366.8	81619632	2.07163e+06	793866110	7236.7	529046	97053864	3.47228e+06	649805630	327890	624150400	2063888
Sample_203	Luminal B	4	16263630	3.05249e+06	142514128	49335492	1.02934e+06	1.46295e+06	6.40657e+06	36476368	3176889	19859165200	10123151400	2.00507e+06	170515328	41931032	1.98566e+06	98105936	5928110	26781790	49045720	27996756	1.43677e+06	24652666	1.14454e+06	2.55355e+06	4.82484e+06	120116448	11810454	15079900	39812940	120358384	9301862	81569384	37383292	527014432	28916346	50668.9	52619116	2.06918e+06	1687749760	153480	6672453	101287240	16297692	270406208	5470264	334013184	6153123
Sample_204	Luminal A	1	44865128	13773885	76794120	44360992	1.65192e+06	2.61364e+06	4.54237e+06	152435168	10784758	26022492200	4641898000	4.03383e+06	7.13915e+06	110225192	19918768	150166240	2308481	32008096	68991496	23163430	120270	15721637	833935	3791482	1.90761e+06	133660904	25844186	22063702	45834560	58909428	19087850	100760704	55403024	245429280	37047252	333191	39659204	1.10863e+06	1197944700	2.00778e+06	16296602	37755916	42906220	103206416	8410951	184761856	2.21709e+06
Sample_205	Luminal B	2	44772036	12521635	55440040	57799208	2.67379e+06	2.65935e+06	2.60064e+06	201294800	15805769	28911513600	3659346180	3741828	52600076	134744144	15973229	124249056	4509514	18582932	55062480	48737264	256736	14669475	861277	4969380	785428	99507592	26342934	20674608	39740672	45025528	21356406	109684128	59860784	162982064	32142340	296874	24825352	897936	1452473090	2.36868e+06	23291052	29070558	23962196	64560072	8521495	144827184	2.58334e+06
Sample_206	HER2	2	101552832	15840876	34786976	25444164	9585548	8252014	2.94762e+06	308073056	24571236	30352717800	3215496190	12398018	20798558	142632800	14161092	121557392	2717669	14953367	48989432	32747024	552834	15306784	6230570	5563091	1.72274e+06	91428120	20039440	20658642	46655824	41324772	31229544	64588248	58409508	123772552	41051592	206552	12675595	1.2621e+06	1264119170	2719241	54569464	24048912	17024242	61107444	9667049	76411608	1715176
Sample_207	HER2	3	26714164	8429340	91371664	87183616	704845	1.36835e+06	2.62022e+06	100909928	7315100	28149727200	4706112000	2.35785e+06	173415264	95817128	3.61069e+06	105645440	3499678	34912356	78134408	48709600	679579	18709658	2.04017e+06	4.47227e+06	1695345	152498608	25302128	22446422	47270592	75591272	21706264	109618304	56057032	297405248	34149948	239330	50788112	1.6837e+06	1938351740	1.16539e+06	7964349	51269412	24619738	146122912	9328552	245270560	4722505
Sample_208	Luminal B	2	183383792	27613248	28707148	1.66599e+06	24206472	17174820	2.90162e+06	351739296	34368708	32897194000	3465851650	25192666	230121552	256648128	41950312	199306176	20993662	27481614	49214744	57387372	363521	29084692	19873418	5255560	1.01253e+06	216783296	52110600	20618478	28452428	27200552	28571494	109263808	138604208	130581592	67486784	254405	18795786	1.61738e+06	1805926660	929780	119827120	22851402	23635560	45104016	8898457	125611176	3.30208e+06
Sample_209	Luminal B	2	13679074	4.00532e+06	67878576	32359310	544753	2.22458e+06	2.40757e+06	113607800	7250707	25997598700	7643675100	3609861	111425808	64784488	6.25849e+06	142411568	5.94522e+06	33024496	78099864	40926548	955884	17729978	305280	3168922	1.64168e+06	220789008	31830298	14377803	35925128	49339548	12391061	130378880	49347308	206857232	40857152	125511	28946526	2.01934e+06	1434229250	108125	3.37011e+06	55008256	32362752	69679880	6997828	183437504	5791200
Sample_210	Luminal B	4	12451314	3.78553e+06	38158308	26764768	355070	807906	2.59731e+06	62045024	4432180	28212381700	5810955800	1.4063e+06	2261767	66560864	2554830	114726552	7852742	24197948	44919420	45897780	873992	12558311	390199	3.33431e+06	1.60483e+06	82598696	18215068	8622255	23740880	54792184	11281397	60807584	43935156	319239840	32521886	173265	12191199	1.88999e+06	1042814210	26529.3	5460991	44652404	13015813	140697792	6205997	267942464	735689
Sample_211	Luminal B	2	9609759	5.06417e+06	43875976	29540194	1.33154e+06	1.09574e+06	2.88721e+06	60690932	3.40187e+06	28678393900	5268816900	2.40146e+06	28266750	61516460	4193360	129570592	7746985	24265750	56072376	45006972	546619	16835476	1.55896e+06	3.22839e+06	1.55901e+06	178017200	21772096	9309338	28194360	54026936	9335669	108088256	44152532	182598016	35173984	133143	18367722	2.64429e+06	1160230270	146740	4265373	44259988	19561052	66541800	6025472	192977440	2.40016e+06
Sample_212	Triple negative	1	49577556	10019535	26491132	11820268	1572804	8479794	2.52715e+06	112654640	8609373	30742386700	3451768830	8958773	261537040	88649168	21135498	125114288	5351453	13520228	29652760	33388256	484681	9800990	399152	3.10715e+06	1.31667e+06	75802456	19401572	11320242	21423720	49030396	12409131	66757784	48328672	136614592	30480336	323238	19186328	1.83009e+06	1151109890	65017.4	22676068	32697596	20601914	48742056	7.97935e+06	132256600	3.57907e+06
Sample_213	Luminal A	1	30908062	8071849	91192472	65046020	319392	1.09834e+06	2.90401e+06	110580136	6182225	26525409300	4374853100	1.83218e+06	23132698	82691880	1.2521e+06	113370184	4252047	27604496	46831980	48463640	505961	13767263	427445	2906892	1.44103e+06	174983936	20818230	15197003	41870884	50687936	12941671	113232200	58589364	183804912	32524428	318157	33576732	2493520	1363263620	55840.4	1454838	41451600	20196958	69572792	6.49779e+06	180908496	3341179
Sample_214	HER2	2	138034480	15358743	43415220	12747697	8815487	12999822	3.79239e+06	532216832	20100744	33324546000	2698691070	12302308	107917088	147257280	25174448	127123272	13953305	15875000	40612928	38467236	568040	14134092	4840515	6507944	579935	111678336	35868420	14915656	22996056	38905412	26318016	136000976	46632292	77123384	61943908	261638	15476221	1.09352e+06	1556111100	266512	46019096	31724010	22071872	24029060	9853014	61773888	2.57334e+06
Sample_215	HER2	2	234269824	28550776	21380458	8575515	19065414	18606276	4556916	376591296	24022224	30358550500	2531574020	30153644	690670080	298036320	48116892	144083168	5382425	23466516	31310760	53597404	267838	29577834	12540596	5817063	2419523	105513672	48710104	24313688	39078824	27134404	39981264	106447928	106015152	100469520	57419148	237793	22603308	1.71119e+06	1088918140	3451712	127142320	28265862	29705096	26663908	12503357	90907592	5.48692e+06
Sample_216	Triple negative	4	78867720	23604210	39283112	12577892	2.19507e+06	9393667	2.69754e+06	103628256	13367816	31192524800	3667915260	9966358	27854684	179828080	13868598	163957840	20785916	14913847	28770506	55419664	471086	37691284	933759	4792807	838292	100595392	29556500	13388893	22287498	30715720	18772236	87351456	93174168	157297696	41329224	176173	26314524	2.39717e+06	2279736580	1.27518e+06	70512096	19104882	42989068	62927052	11307621	135834608	2.39933e+06
Sample_217	Luminal A	1	24879602	6900202	77623544	17914342	809307	2.0175e+06	3.18053e+06	144150576	8.16696e+06	30660780000	4345470500	3284751	154570176	104979880	5573657	101010552	4199534	27733918	92694368	49480972	546429	16234654	516977	3.79277e+06	1.26038e+06	134397056	25073796	17158894	55376172	55485152	16443864	107938472	59697588	272880160	39894596	159996	35789160	1.75712e+06	1164497020	1.75053e+06	12954558	33970964	28732394	97545912	8171577	187646032	3.95922e+06
Sample_218	Luminal B	1	36480832	7906190	48171792	18949520	1.793e+06	3.70944e+06	3.16417e+06	133038136	6962864	30887393300	5555194900	6640776	55034736	90056000	9895689	109042752	4.9689e+06	23865928	77062248	37286292	1.24433e+06	18055722	862105	3.65937e+06	1.70942e+06	137679712	26743232	12584525	23902492	63384152	14391167	103513288	66782836	283598016	39757308	131226	19433274	2.19951e+06	619789440	25377.1	23556596	43066048	21060142	93664128	8907631	196551248	1998738
Sample_219	Luminal B	2	20515974	6166367	79005912	10330479	961149	1.57487e+06	2.9269e+06	94163048	4963509	28561172500	4468419600	2.82388e+06	27407228	81416896	3.97798e+06	126204000	4901925	30289426	55065128	51853088	791890	18377892	420650	3546070	2.40416e+06	90705056	30608602	14769547	39439532	48447468	14638615	111336624	52747992	239788560	38558392	230058	29404926	2249433	1066233660	40817.6	5.52454e+06	35711552	28342182	42333560	7.23944e+06	140662448	2.57357e+06
Sample_220	Luminal A	2	14945316	5274234	137586192	32954518	908944	1.94575e+06	4.62523e+06	90678032	6757728	23432521700	9906761700	4019086	93169760	85793728	1871826	92582928	3.94637e+06	27521912	80980368	38818404	1.04677e+06	20802952	1.05469e+06	2642476	4.51804e+06	203620688	17280634	17009864	33038224	83820472	12651283	99783992	41583648	485662464	23918220	255966	36473344	2.66397e+06	1398204670	235376	17404648	56382216	19748464	172971488	5.62208e+06	345483936	6.171e+06
Sample_221	Luminal A	1	13066467	594759	303538816	117147376	398738	1.13565e+06	3583114	20082230	1.64431e+06	4586014200	6663737300	870664	1.93023e+06	18744286	617397	34146136	4222040	21744100	81288592	13448517	379900	9338610	872228	357903	3247968	153965360	3327566	12088688	26060300	88831336	4299053	31076866	4.43424e+06	330580064	9718717	104452	53554832	2.54902e+06	653767940	32841.8	1.79125e+06	71502240	5.20853e+06	207949600	725409	345268800	2.26488e+06
Sample_222	Luminal A	2	12606130	358180	450408032	156493872	441137	453868	4.24236e+06	12383772	1.05188e+06	10572334100	14615675900	588334	413941	15046374	101445	58156844	1.52291e+06	34505180	119710440	23064352	1.31257e+06	12574186	1.02277e+06	610073	10196394	171076352	5.02593e+06	7.89382e+06	33695568	179340928	1.61533e+06	58777940	8801220	851797440	11448746	28022.1	74409056	1746105	997558850	11181.7	1.51666e+06	85899936	12976317	301201408	1.87965e+06	444607392	1.92626e+06
Sample_223	Luminal B	4	24548236	5.12192e+06	299226400	5164523	849778	1.31857e+06	3.07319e+06	54143088	4.01896e+06	25050943500	8169318400	2325537	3.29749e+06	80099632	3.29617e+06	129376160	5239546	40274624	67108000	51672692	1.57241e+06	21303846	438996	3.37793e+06	3.61218e+06	176874800	22821788	21430042	54849632	103222032	14690038	104700456	76855136	646443260	45322364	333270	40352808	2.60112e+06	1962001150	211421	6592116	55449680	23566214	244144864	7885492	197517904	2.04652e+06
Sample_224	Luminal A	1	70658992	13194832	60914260	28616340	1.02065e+06	6.84418e+06	1.95713e+06	135349136	11825902	31748448300	4536221200	7394287	9319686	193321536	12753512	119356080	11753211	30227836	49083708	52260764	238079	26845356	1.90759e+06	4.51754e+06	1122134	194946224	34196908	19132798	42712656	37773656	24635544	105938928	89681728	257042448	44388032	224330	22862682	3.15324e+06	1614101120	492261	29567328	28481558	31223850	78486608	9517598	154385536	1.41068e+06
Sample_225	HER2	2	17787132	5.64243e+06	70164704	30061700	702510	1.16251e+06	2282452	64283800	4906443	27394865200	4195108860	1.43731e+06	29736536	85285544	1.30801e+06	98506160	4225715	29379166	45005680	44945792	419692	16567047	2.17253e+06	3.38615e+06	1.78395e+06	126341968	20382528	16014974	47200612	48538540	14872182	80873312	77115944	311787808	29527720	239205	29582766	2000290	1375516930	977027	4375430	47558504	23652800	88686584	7343122	265023216	2.48228e+06
Sample_226	Luminal B	4	97662520	18360938	41584704	3013883	2.49129e+06	6.59956e+06	2.93223e+06	204904096	13823564	32459477000	3734617860	9598230	158559616	216745920	12009680	132812192	9544848	31750020	50899884	63363932	247923	29428854	1702286	4806096	1.12387e+06	172892896	39127324	20381556	30781660	22169518	28837236	96568952	110360088	171416784	46937516	206765	27374630	2.04995e+06	1424962300	1337900	44499480	24728708	46521352	72066264	11216225	132737232	3780225
Sample_227	Luminal B	2	28813686	7.72399e+06	180431648	108917600	3.78506e+06	2.49957e+06	2132955	119390464	7903954	20254885900	10930932700	3.77391e+06	1.30831e+06	66763828	4284866	82487512	3.29913e+06	32298704	64535136	35320300	725505	16951106	3.35318e+06	2.62872e+06	5.16937e+06	121218272	18367586	36008816	37383076	93597056	15594942	104950600	41956648	426887552	29222634	378318	59509512	2.52672e+06	1757730180	1.29868e+06	10048165	52555064	24718152	160291600	6780631	331514880	7679801
Sample_228	Luminal A	1	66086528	12738184	72068104	25202792	1.89418e+06	2.81948e+06	2.153e+06	205534176	14061374	25024761900	4497649200	3.81424e+06	304820896	131978936	2359941	124408176	5462143	19270126	38436508	42559516	461008	18164864	1.07334e+06	4047342	2.46638e+06	120198696	30201420	21093004	28639274	46682928	26119672	113153624	71361384	235594192	41085972	312447	37386000	2.56882e+06	1316933760	2.0069e+06	8048050	32195250	26125466	96332592	9176490	154189872	4597869
Sample_229	Luminal B	1	219441680	34257880	28759108	15566823	18541888	15398878	2.63217e+06	569106370	37338868	30967380000	3435144700	15837298	93819776	241190496	24972684	134249104	11027810	27571340	35222236	70546968	277958	38267632	27230364	5.54397e+06	1.97826e+06	133154576	50689848	20732704	38264916	41697632	49111256	90793200	111244776	201255328	53056608	412176	22676150	1.53014e+06	1352756990	3.54074e+06	123577232	25049566	28590330	66016964	12421454	109121536	3211239
Sample_230	Triple negative	3	515660512	116591064	83656256	58582892	56519732	33684480	5029686	386567296	63756388	25275543600	3682951170	59244800	1272108030	430821536	30724974	322315680	45149532	21780416	34088452	91444912	120261	82550336	95054312	6915501	664282	138146896	74797080	34892084	21968114	29079784	57081664	99797696	271017952	132149512	73785856	309009	39273296	1.49233e+06	3357578240	9909804	391787968	17980382	71784952	33723152	24327206	195276464	8528125
Sample_231	Luminal A	1	13461988	1.10494e+06	324819616	21124642	650888	413892	6.28656e+06	27859516	2.04917e+06	13304563700	12513545200	419998	8033711	28321434	510985	87066536	1.6207e+06	35346412	77313512	31373758	1.01404e+06	16880622	3.4672e+06	1.06667e+06	6.29833e+06	221441104	9001524	15716219	32546910	151107296	3.41319e+06	122705584	28094316	807389950	21685358	75784.5	74170232	2538096	1551999870	406172	1.07663e+06	76909872	12594720	270299456	2.47874e+06	426427968	897481
Sample_232	Luminal B	1	12106664	786508	251219632	75780832	422809	602070	5588252	53383464	3.0946e+06	4699071000	19027269600	800391	528330	33444358	1.22856e+06	24778630	755539	24093820	39234328	14941719	1481826	10241705	1.14327e+06	418133	18182974	191934960	4899027	16974088	31687698	239630816	2122531	86216728	6791642	888375360	8.02711e+06	81661.2	118499680	2.48201e+06	1115534850	246516	4.86031e+06	71150376	7513604	422966688	544656	858051140	1.40381e+06
Sample_233	Luminal A	2	26991332	1.9145e+06	1002010240	322497184	864914	1.92895e+06	4.65e+06	83393872	3713957	7622645800	13169804300	711641	38803548	51050420	360732	31197786	404428	23855020	56693240	12341670	1800254	8505905	651285	1.01185e+06	9146786	111008968	5583736	9965397	39795176	173723488	6.86071e+06	49958020	9317829	1308353280	9413841	26395.2	91647576	1.42082e+06	852236480	311478	13419860	114379936	6723850	462184128	1.65605e+06	591468420	2.8487e+06
Sample_234	Triple negative	4	37242308	3.79486e+06	588705020	457323040	2118749	1.16613e+06	7611146	47174672	3.85045e+06	5836861400	14344596500	1.15457e+06	26005576	37405112	1453967	37327336	4030233	18456438	58560452	14902240	1.22504e+06	14106183	1.92499e+06	531134	15686925	111855744	5.27987e+06	8820749	6215037	266121712	5.16335e+06	68712912	14919809	2362893060	13786502	15677.9	152524176	684724	521571232	367835	8427075	142405264	7.19204e+06	1147510530	2.03996e+06	2407476220	2.04819e+06
Sample_235	Luminal B	3	18847642	161247	80560216	27515934	910869	373225	3846457	16386619	1.95806e+06	4875875300	13684532200	277671	85965.2	15597771	137039	41980864	627966	26316656	95119232	9828908	1.05914e+06	6.55199e+06	4638911	159039	8348852	143511552	2.97001e+06	9256051	25262270	219308336	940543	73834272	4.25322e+06	561959740	7973966	6536.23	109275408	980365	911418050	102291	371483	72747784	11483886	193069760	1.27913e+06	506004608	2866724
Sample_236	Luminal B	3	12714071	604727	244691376	182440480	1.04175e+06	340865	3.59923e+06	28618040	1.94006e+06	6419881000	14274632700	403281	3.85808e+06	22934048	280169	34127540	397916	16897436	75268800	11622605	1.1311e+06	8511166	1384227	334183	7779048	159551216	2886649	17857592	27190710	224889344	3741679	65275832	8364102	1067935680	6509863	157271	98617792	787345	1166044420	109173	1654891	65196360	4566110	293578080	999546	544470020	2160404
Sample_237	HER2	2	18623770	191232	936752130	133049832	365635	598437	8765645	14443188	1.71855e+06	5856313300	16231955500	438899	3190921	9195003	96905.4	26642382	664935	22385442	81810688	10429019	2.79162e+06	5.42611e+06	947371	499072	17788020	123436936	1.57339e+06	8616715	34128508	204843392	1.37877e+06	48974564	4360635	1360618110	5.51993e+06	46394.1	115248984	1.22866e+06	918618880	97020.4	6376198	107577552	6667896	512117568	573245	1811348480	1.73571e+06
Sample_238	Luminal A	4	13871034	309227	530193344	211789744	568273	458512	8190531	9351614	1552691	1243384700	9187735600	207326	2.51519e+06	15265011	59314	6691672	307088	11282480	85117840	752089	1.47058e+06	1.4018e+06	688580	78939.8	11647834	50594928	1.10776e+06	13818383	18061586	200115680	1.06633e+06	28903284	1.91201e+06	831615620	1.24574e+06	34412.6	96674904	455602	391359712	79549.5	2562865	87958576	1030349	239260000	290998	847983100	468154
Sample_239	HER2	3	15264435	144604	299588000	68937136	423967	369451	5277694	11250860	1.30029e+06	6649732100	14786159600	262379	2.05883e+06	13680764	17207.9	20981990	683111	28213212	98808432	3065376	3987412	5.71228e+06	4.69527e+06	319854	8663975	130228976	1.35437e+06	8789859	40309932	262744016	1.27378e+06	37814004	2894883	1116771070	3.97079e+06	105960	67453136	1.82382e+06	991531140	20222.6	377903	108055616	5.53646e+06	375064416	740802	398275328	3.41061e+06
Sample_240	Luminal B	1	15707209	231091	152744304	48385068	870446	643294	7482839	7013802	2977363	8133849600	12677484500	404664	255802	9638524	49139.3	30654064	631385	18600010	148084512	4502546	3496710	4.50784e+06	4.66321e+06	289680	11195521	139904224	817854	9001832	21335542	283382944	1.35389e+06	41176276	3.45453e+06	1036198400	3.83862e+06	129397	73258768	736118	1115127680	5426.67	2.92801e+06	124518584	6.70417e+06	430770592	341728	895702850	1.57689e+06
Sample_241	Luminal A	3	19486436	415790	463937056	943188	286375	781568	4.97066e+06	20169708	1.73955e+06	16395900900	9757459500	989999	12899233	19151956	10291.8	71231712	544165	39338788	95927800	16659783	2.73496e+06	16359932	928835	1.32074e+06	7814813	142586656	2.46233e+06	7796439	51802108	159673936	2.46538e+06	62809600	5576163	824777980	11099750	74419	93651848	1.34654e+06	1186994940	193765	3.05663e+06	104002744	9106171	316112768	1.43771e+06	503184448	9664443
Sample_242	HER2	3	15136038	1.91793e+06	367906464	165211392	586600	575364	5.42155e+06	25190442	2.1679e+06	10207920100	14128897000	1.34983e+06	4.33524e+06	25589896	677855	76246232	2.26694e+06	28132696	66844500	22937380	1.10161e+06	14414763	1.34212e+06	908004	7.91243e+06	174260768	4.28556e+06	18540580	41865172	164023232	2801705	80518456	11096388	739392900	14849716	128490	57462288	2411175	1487633540	254820	1.68319e+06	86380128	15439836	285382144	2.33517e+06	429163264	3.06677e+06
Sample_243	Luminal A	2	17853384	2.33906e+06	539695550	331560288	903818	676878	7510882	47269844	4583401	4387386900	14799448100	504393	8.2416e+06	34200816	199410	31352174	1.15092e+06	23701036	102242896	14033578	1.7885e+06	9708570	652474	536036	10164696	255768832	4.71967e+06	21297770	34404108	229209136	4920131	56277356	8835052	1302137980	9505972	258741	86872024	1.3755e+06	933248130	275906	4827045	74725592	6.03605e+06	272920416	1.26513e+06	878382780	2937603
Sample_244	Luminal A	1	16178347	589426	314894400	132038416	659985	437637	5395508	20190406	1.35361e+06	9841387500	12742474800	861082	1.09595e+06	15154112	253137	42978908	735545	39459676	91318112	23815918	1.75661e+06	10954852	4488966	1.3175e+06	8567733	339665024	6.42024e+06	17503912	49755884	194108656	3.30891e+06	110458224	14785437	1013085760	15057130	80663.5	72227352	2.319e+06	1130052350	207001	2.01459e+06	79987832	10499434	536843168	2.04889e+06	983016900	1.30613e+06
Sample_245	Luminal A	1	16958576	395408	500831680	253303440	730516	729971	4.32463e+06	17760028	1.24788e+06	8953266200	13156195300	535772	4.28116e+06	22285404	1.17701e+06	46448328	446356	25268872	105426384	17342764	1.86807e+06	11119747	659451	583589	7010956	172154288	3.28146e+06	10125690	36096440	243989296	2096061	80895816	8413407	1553600130	11960801	4531.13	141263712	2.40671e+06	811974080	168786	2.99743e+06	107359560	9922860	460105376	1.07411e+06	826833660	1.40157e+06
Sample_246	Luminal B	2	17423006	499781	741962560	186309856	721186	786509	3.6285e+06	16160825	3265063	4674834400	13861048300	910897	15294331	18151704	9076.01	25753496	490540	41424392	50391848	10990839	962914	11568405	388766	348053	10341601	254297632	1.77878e+06	7.36705e+06	38823808	248163168	1.85878e+06	67569616	3.11103e+06	3012095230	6183663		140374864	2.02927e+06	662729660	21984.9	2.05265e+06	81731960	5.20228e+06	1201420540	385956	884213950	1.52135e+06
Sample_247	Luminal B	3	10811854	898693	268556160	178379472	587947	641171	4998734	38485856	2.81563e+06	5670603800	18894841900	601528	32319188	18446716	1.41565e+06	40166824	306893	22636516	52440128	7.62611e+06	676692	4.90875e+06	583725	295082	13867733	121274016	3.33432e+06	9446232	27666966	206625744	2.10908e+06	63660620	3.63582e+06	602328830	7.07853e+06	62304.9	222151888	1.75512e+06	1122901890	133149	3049358	78647800	22951916	234577664	1.20181e+06	633476030	4.69754e+06
Sample_248	Triple negative	3	18951256	173448	756728380	190072048	524144	384317	5528767	17720068	1.79375e+06	3836546300	15938232300	284245	341877	8.03621e+06	83515.5	14725392	635654	18657892	117869328	4.28075e+06	2.86862e+06	5251908	3.2064e+06	174845	11953196	76642672	1590786	8.11218e+06	25994450	236192352	1.11905e+06	33651580	2.00164e+06	1281421180	2.26914e+06	13664.1	103755064	752691	797497600	44295	1.60932e+06	83912616	3.98295e+06	496885184	274050	558480130	931840
Sample_249	Luminal A	2	22925528	1154016	749779710	318288960	559958	475428	3.54285e+06	32013212	2.38702e+06	8446992400	10824159200	594195	7.19796e+06	26281612	838826	40263464	486551	40310880	56639176	23587226	602286	12478342	788293	864595	6080059	149237584	5.69697e+06	11131146	46518036	157039936	3.97182e+06	69672984	14155909	1214981500	14669066	1714.27	91143776	1869014	688545280	255445	1.58769e+06	47779192	13974940	482687680	1.82865e+06	435166592	2.2885e+06
Sample_250	Luminal A	1	11396606	466447	559743230	14878141	1.244e+06	537739	7050289	43240940	2.97953e+06	2095513860	13210888200	250209	388953	31859816	323394	5683874	399157	6.06232e+06	37680476	4.12187e+06	1.30205e+06	1429770	1.80208e+06	165189	7.87706e+06	65102760	2.07251e+06	9904725	19605450	201060000	2.75909e+06	16336160	4.99873e+06	1913311100	3.01097e+06		93366048	342791	256528096	112270	1.32308e+06	218795184	2.12628e+06	524443104	517468	925577410	543470
Sample_251	Luminal B	4	167898624	30877506	513614560	117189432	17869202	28910474	4.465e+06	289275936	46076636	18374828000	6329161700	49903320	815055170	243991312	40485152	120975344	20513692	14584761	23806582	32213592	168614	35243920	66206136	1941855	2.0646e+06	53313896	24823172	14739919	23769820	62842928	31261614	48148644	89959992	463559904	39418288	196884	75461784	422298	1855375360	3.37205e+06	387792320	51780852	22481372	273673632	7972095	532590112	2726595
Sample_252	Luminal B	4	20287678	523803	396631552	49992780	769262	647633	4.8385e+06	22171064	2.30224e+06	8550192100	12754552800	2.2794e+06	11006916	22834338	739758	60433416	1.90787e+06	35870948	88737576	28390484	1.98076e+06	19738640	294994	1.14108e+06	9601858	255600160	5057371	15615638	50886028	195350432	2.6187e+06	89387304	16198607	825676930	16734661	46476.1	60028244	2303510	960783420	211947	6.20343e+06	123214648	7.87828e+06	264211616	1.44022e+06	414903328	5206101
Sample_253	Luminal B	1	23269546	508667	368228832	193109488	1.00377e+06	722501	4732388	18277560	1.54251e+06	9362621400	11081813000	1.0209e+06	8201516	14754641	329499	49387784	1.58279e+06	35451200	78229136	21547368	1722170	16353881	2.95047e+06	983399	9539880	230696928	3.999e+06	10412887	57423580	201595072	1.76581e+06	90138144	8614971	1762557570	13928824	4380.72	106779840	2924883	661889340	212824	2.00207e+06	91972600	14116772	567166720	1583655	696896450	11149538
Sample_254	HER2	2	22386320	170754	846336320	104905632	824977	614117	7986690	16387530	2.2491e+06	3074790400	13070355500	516722	8815100	19728932	107112	20651450	762221	39576532	79948544	8997002	2.33092e+06	10774260	6.76876e+06	256594	14733262	243145712	1.98916e+06	13769485	64759700	246507152	2.41286e+06	66695932	2502930	1575492610	5.20431e+06	13260.9	140849696	3115596	672475200	31188.9	2.12246e+06	76686000	5145891	555668740	691546	976672960	3.09924e+06
Sample_255	Luminal A	3	15771760	166472	450518048	19959884	767939	186243	9586607	9254624	478481	1049788540	15136501800	130483	1253179	9503944	33862.6	8969502	677935	18136898	88553984	3.43582e+06	1.15314e+06	4472460	2845231	55338.1	10655541	127561264	888008	8874957	25765992	245601216	691235	25750748	1.33331e+06	1270872830	1.33245e+06	56869.4	90370616	711724	755079680	8456.92	682805	65955264	2407760	380942272	123399	834465860	819346
Sample_256	Luminal A	3	22814300	626469	766921600	357512800	689058	637995	6649254	20536664	2.01825e+06	5491147300	13172119600	772063	4.47284e+06	15453226	288004	31469640	534391	32480516	79376624	12006820	1.4802e+06	8894240	851712	830967	11884519	193117504	3558085	17831376	54088948	229734544	2.95599e+06	76703872	6320110	1268720640	9210489	80432.4	116012752	2192369	949685440	148069	2.40018e+06	64430724	8.18525e+06	599703170	980412	913081410	1461525
Sample_257	HER2	2	35587004	2714350	123537288	85263712	1.29777e+06	548336	6447323	24670348	2568342	17020576800	8114073100	882142	4972156	19143036	855982	82267808	2.67524e+06	25906708	78748216	19329040	1.83421e+06	20540182	1.12219e+06	1.10771e+06	6.68288e+06	136435616	7621142	7385389	31069956	220414304	4.11693e+06	84672584	24166224	1474659970	28562760	12956.9	115140616	1.33317e+06	693363840	564061	2.96258e+06	81886040	19176890	741164740	3.85202e+06	1034735490	2651422
Sample_258	Luminal A	1	15684652	6.49722e+06	143347280	104927112	534552	787201	2.48097e+06	58232480	5.67667e+06	25428918300	4353164800	1.76916e+06	3950381	76216424	960243	114732512	6432062	20745216	56650824	38741628	550980	14507009	388246	3826738	2.77546e+06	129187552	18695898	23810962	50347280	65646464	16372884	103883888	70980264	288551776	40974676	215026	39839928	1.6771e+06	1521337470	1.52324e+06	5.27148e+06	53203012	19350612	138870080	7.31747e+06	183448912	2121879
Sample_259	Luminal B	2	10130989	1890234	147227824	45483452	267003	883643	4.05576e+06	15745659	1.55954e+06	16483862500	11679738900	1.55234e+06	11001454	23576704	444805	110882448	3.34573e+06	28686928	75304944	39094508	1143569	24565550	680926	2.02268e+06	4761457	267772816	9410791	28987978	41128016	160180704	4902587	125677976	27565314	527130208	26947710	244806	74828032	3.13133e+06	1532878080	535206	4.30977e+06	116936272	20023104	269494784	3.7571e+06	213089280	6.25068e+06
Sample_260	Triple negative	4	29715978	11036914	196124592	71687632	1.02805e+06	1236318	4.82281e+06	81981888	6.55498e+06	26857955300	4639553000	1.83841e+06	32214534	80481024	4.3649e+06	149188080	7.78288e+06	22764540	56482564	51545208	200339	18210806	551933	3.54343e+06	2446806	192907856	25795270	18286384	49013264	76693000	14124660	100866984	69743504	349608256	51084588	64897.1	69095544	2.01124e+06	1648445060	1.55938e+06	11077570	57600380	24010368	139629872	7.8709e+06	321444992	5.5244e+06
Sample_261	Luminal B	2	168505712	4.5104e+06	23484184	1.80868e+06	3264091	6.14498e+06	2.36255e+06	216868336	11535865	33602154500	2621667840	10700535	25928840	46222928	32257518	90688496	929327	31288472	36156952	28590714	367944	13716415	130727	4.14269e+06	580598	108863616	9763346	7639709	21861438	32437408	8211009	74551992	14053948	193039440	23126128	90036.5	13733243	611332	586555390	1.02895e+06	55066744	20426518	19352402	55831596	4.25297e+06	73081168	1.59774e+06
Sample_262	Luminal A	2	15774078	1.48037e+06	64017388	11834988	800236	861390	2.96471e+06	42658404	3.39855e+06	15029099500	3610019580	1.36089e+06	76694928	40177144	1.48424e+06	80600744	957698	41154428	87500152	46965844	765068	11018380	1.20454e+06	2733643	2.30751e+06	130883872	19248200	29470136	55001540	50794736	10985868	49086204	41064524	691759940	19789000	107352	32753976	727625	1045118720	291007	4024798	32350078	22973180	188739488	5908797	215211200	3.88873e+06
Sample_263	Triple negative	3	78306.7	28840.8	17752682	607568	113632	21456.6	519268	1.04546e+06	18477.1	515222080	291716128		191877	248675		348668	27968.7	1.09052e+06	611802	167923		165731	692901		2.2561e+06	783341	339266	61860.6	2.08147e+06	1.78972e+06	473206	28857644	89978.6	12455317	31069.7		359869	23169.2	45963380	18053.9	234900	1.01922e+06	17491.8	4.12721e+06		5036769
Sample_264	Luminal B	2	12317732	785642	91812672	44052800	579171	486659	4103162	15135777	1.47137e+06	20612214800	8129816600	648390	2.08479e+06	20950288	188967	104044360	1574131	38287136	87980216	35004908	1185617	16961952	2.61464e+06	2427401	4.15373e+06	200959104	8188777	19776148	45888432	138000112	4.28313e+06	110523768	29968136	478719520	30871804	159472	77192256	2.46133e+06	1139741700	403108	942974	57162152	17623634	137480736	3794095	341168448	2453596
Sample_265	Luminal B	2	17267796	2370912	75180288	5.29799e+06	611327	607213	3.44265e+06	33894132	1861848	22195863600	8294947800	1520375	14493344	39901440	409920	167143616	2.7375e+06	59547600	33128662	49564436	710354	32037788	498565	2892248	5143830	253843936	14057388	25466452	80887144	158126304	8531350	177128192	50215100	948335230	40162864	288376	123011056	3.58563e+06	2017736450	769053	2.56086e+06	65303256	24437868	383229376	6476515	590897920	5828899
Sample_266	Luminal A	2	13748711	2.33941e+06	38529944	16354114	277358	756808	2.74204e+06	28651520	2.44857e+06	24371148800	6446159400	1.33307e+06	17968488	44660832	914884	102936296	4336891	37492380	20365844	56931404	382944	19747518	488976	2349260	3.19197e+06	217701072	19395622	20294698	46831016	60410536	7629269	147931536	39084708	400656160	31243166	258807	52242852	2.80547e+06	1397412350	953419	1.84182e+06	35819852	19804168	89484328	5.47559e+06	205788960	4.78786e+06
Sample_267	Luminal B	4	211568032	16620319	36645976	22556346	17671818	14831615	2.84626e+06	405342688	24509776	29074667500	2877737220	18332972	71840336	145676160	22499882	101275808	4565357	13102006	39174052	32171090	204929	12498886	8939739	2.86781e+06	1.186e+06	90718888	18817948	12299147	21144346	41526384	21075418	87022656	46183260	129815472	30097196	88090.1	25422994	800406	1123310720	1863254	79345992	25406076	16582322	75353872	6763053	133208240	2.42418e+06
Sample_268	Luminal B	2	7.79023e+06	469659	135067664	6792768	317340	268073	5105231	9118329	5976321	816765060	14537834500	123717	1462145	4.19776e+06	35128.8	4.2065e+06	777170	10743317	72279432	1.36406e+06	2.14603e+06	1.55868e+06	562112	117278	7.91504e+06	71645504	1.35993e+06	12093951	23764668	225731744	1.28602e+06	19163734	1.12141e+06	1561237380	721731	26170.7	108905008	578751	627889220	6252.96	1.22451e+06	123815344	1.31057e+06	696330620	154150	763885250	1.3448e+06
Sample_269	Luminal B	3	18825964	667957	217670640	59561380	836289	433126	4.64247e+06	15217251	1.3837e+06	7081308700	14238103600	768251	7.54133e+06	17561532	128899	50332544	651235	48391600	115565080	19579620	1.86404e+06	17910126	1.04259e+06	715686	14627790	293246592	2725202	31251322	75629760	231071408	1.73548e+06	101729952	9097274	1650065660	9998009	167252	130718664	3.55587e+06	1468011780	99737.3	3.67406e+06	92369912	12730506	651805820	1.54137e+06	1372117380	6058056
Sample_270	Luminal A	1	15759990	342999	190822416	57477496	409945	512993	5018284	10959093	1505641	3548958720	15666486300	410268	437624	17765690	86580.3	22756742	687346	41281968	75223952	5436702	3.84885e+06	10701905	6142056	360584	12618816	167869024	2.97251e+06	12296246	53023624	307590176	1.31111e+06	55746620	2580473	1505353470	4.62927e+06	23320	138131296	2.3393e+06	665317180	45685.8	1.55007e+06	130448264	6.21208e+06	557961090	365993	958049470	509904
Sample_271	Luminal A	3	18249630	10539919	110902120	45020428	902417	1.55193e+06	3.24914e+06	77297336	5381657	22519054300	8475762200	1.66392e+06	65354652	59655912	6554788	121467392	4877867	38962056	71049816	38833496	1.09942e+06	24895780	532740	4.3605e+06	3439800	222620720	22279462	24043142	37180800	101717352	13250859	154892464	93201256	483616288	37455628	75045	70637584	2.06502e+06	1446958210	1324330	7368747	50963544	28237396	139543040	8773022	368871744	9787088
Sample_272	Triple negative	2	16790786	1310269	114692416	35750336	454112	536386	6240201	11491670	1.64891e+06	12223355900	8789305300	1.51866e+06	10401864	13755989	164901	114735888	719893	46977784	82910416	26948040	1.37089e+06	8111515	368516	1.30048e+06	6.16356e+06	148370896	7257770	25936410	51641080	78294632	5269746	70500512	14109053	478907264	22384306	45652.3	106810272	1.9709e+06	1310917760	141542	1210939	51692504	29954754	149972832	3251594	1545532930	4346081
Sample_273	Luminal B	1	9272575	365885	162919296	123654112	571957	662771	5038047	11292260	1.53776e+06	16169652200	11175134200	579140	25345196	12352083	335305	85636584	848744	42975484	81265544	39793840	1.38236e+06	11086241	1844989	1.18421e+06	4.26214e+06	407428928	6131120	18191768	52049584	87096448	2296122	144450848	25339150	949731200	18342472	9690.4	63491544	3.07825e+06	1779212160	485289	551173	117131816	10569940	278522048	2.39752e+06	663448510	2256048
Sample_274	Luminal A	2	14349742	2.10903e+06	122290392	86714448	807464	661479	3.19185e+06	16324888	1.61329e+06	18776348700	4987243000	1461739	2.1453e+06	37414312	622220	127785696	6319549	40234072	63455912	46985224	1.09975e+06	16412755	316693	2772580	4456105	117226928	12927336	16946848	39667776	99073440	7.39861e+06	107452080	76082008	626263490	32782182	60725.7	70692848	1.77283e+06	1220951680	847764	4378789	53117528	18597664	164593648	4735915	453852640	3.0363e+06
Sample_275	Luminal B	3	12306801	1.01893e+06	57517992	16976096	550410	760984	5459153	23775032	1.81429e+06	13375213600	12148478000	1.13977e+06	13979716	21011904	456043	76476128	1.22317e+06	25382948	107788672	36293620	2.20449e+06	11737210	2.60883e+06	1.30335e+06	9776566	389651904	8.13072e+06	27992714	44871428	150061600	4945259	88463464	24105630	826568770	20317046	400850	69555096	2.73586e+06	1365729790	342551	6370029	105449288	16567375	315453696	3.03215e+06	726888900	5.22317e+06
Sample_276	HER2	3	7.59289e+06	1094474	57482044	18772544	1.29787e+06	366768	3.97924e+06	23872524	2.16861e+06	15669940200	6733957100	796879	11910758	29272142	464116	83105136	1.42625e+06	37035048	55297028	34260520	961404	16571689	201922	1.99145e+06	3559907	279929952	7683788	20944194	56287512	104870848	5.9192e+06	135253584	24614684	517033856	15993917	26746.8	59912760	914560	1691887230	541247	4177242	64805576	12027759	281730112	3.09925e+06	325872256	2.29265e+06
Sample_277	Luminal B	1	11477538	435505	172335008	23408748	322539	447923	6302045	12800777	1.41433e+06	18015320100	10102290400	931188	3.2855e+06	22616706	240895	84494000	1.73446e+06	32707960	62309996	35314056	909492	15630801	351243	1.49799e+06	3.45834e+06	323056992	5608496	17035776	61652968	131807008	2.32395e+06	147426912	13717178	508293600	31452588	39437.5	71490576	2.9676e+06	1634841090	413711	541605	65850080	12799297	158556544	3.22441e+06	451329312	2111183
Sample_278	Luminal B	1	14672530	2.08476e+06	223265088	231604496	647306	360194	3324611	27592454	1.80001e+06	20278362100	7268148700	451701	53211752	31132112	708186	102834992	1.91772e+06	45151236	79535848	48029504	976642	11462540	641763	2125032	4572730	214033920	13328580	25382642	69684920	114533136	8688534	123223680	39992028	568112700	30506904	174003	76837720	2490443	1743091070	528143	663612	56402728	19456278	243863968	4863575	315054144	7405597
Sample_279	HER2	3	11319692	1.07809e+06	202170928	108902320	688391	981519	6272888	12603179	1.76047e+06	12327447600	11587689500	1192996	8667701	12360821	236824	84273784	2.3082e+06	46664424	54213656	37965304	1.69578e+06	25178678	1.0505e+06	1.2493e+06	8553209	382375424	5.8917e+06	28982618	52534472	185944048	2.19672e+06	145043040	13567767	760071300	18773500	280778	96166152	3.6046e+06	1736252670	187035	2.91262e+06	71875480	14171882	204866240	2.36662e+06	762954820	4.59944e+06
Sample_280	Triple negative	3	32651658	14623448	93237384	78160544	1017138	1.45794e+06	2.38723e+06	101464848	12360981	26841657300	4417748500	2747568	1.63931e+06	113232200	7762217	141890864	8218837	22124900	42428472	63878136	229982	31588442	1.20511e+06	5513850	1.4426e+06	275986816	30914650	21010390	30186606	65304168	23754474	119068808	86973384	182733424	51446728	95804.9	36071964	1.61013e+06	1732407170	2.24289e+06	10856565	33764752	23351456	104510848	8.271e+06	156071232	11480042
Sample_281	Luminal A	1	18546730	5.12584e+06	220359040	22369334	456667	601708	5.08723e+06	23688544	3.24602e+06	18233237500	8105963500	1.22045e+06	131296840	43051824	194638	104343736	9489266	23296736	64322516	43321028	746780	13637123	769867	1.72176e+06	3.99756e+06	245833904	17597724	24882152	25055312	168873376	6.57379e+06	124760800	69160760	890962110	40189672	442988	95576168	1033403	2138096130	1.11935e+06	3012470	77614624	16747467	248534976	6822364	1038975490	4011044
Sample_282	Luminal A	3	14471047	1.74706e+06	133685944	39719928	761408	511760	4238429	34646768	2.30312e+06	15410190300	11140713500	998916	58493184	35936128	651974	86986840	2.72163e+06	26428096	98516264	38405128	428195	16773607	2.52937e+06	2.39868e+06	5562371	233467040	9611618	16745033	34019432	156825248	6.92292e+06	134159528	28740404	582705600	30361254	76877.7	60554240	2357263	1713012860	790084	5.28666e+06	80290944	15773215	262690816	3.64688e+06	316312096	3.39402e+06
Sample_283	Luminal B	1	10582995	1.71539e+06	130801576	120128464	588540	957399	3.06792e+06	38860192	2291445	25913604100	4892835800	1.71796e+06	14788258	58590216	1779860	95490296	2614749	21141286	74117672	45066376	675312	18927464	159413	3.93126e+06	2.19783e+06	195348624	17012508	18691738	44723412	81833856	7.75378e+06	158212160	51337472	244860208	36656176	141446	21769270	2.20281e+06	1821431170	1.29696e+06	6932739	43019480	18295330	72904216	6014003	213966224	2.71225e+06
Sample_284	Triple negative	4	13088395	1.29498e+06	66931360	3098445	1.13399e+06	1.0279e+06	5.18122e+06	9687046	1.05156e+06	8525273100	4781939200	1.19851e+06	63817228	22300972	450110	103168904	3.87226e+06	31444620	60586108	47167776	1.41901e+06	30334926	734051	1.08614e+06	3.66381e+06	126288200	8945827	26038040	53832824	63142160	7195151	72772064	39672424	517710784	19656862	280422	36706784	2.38927e+06	2016386050	120741	984915	25452792	18907794	52897312	4.26108e+06	215832576	4555444
Sample_285	Luminal B	3	21190076	8666135	43939448	3.12032e+06	2919924	1.02573e+06	3.71138e+06	106943840	10956527	23377707000	1671982460	2.49679e+06	71578016	72425512	13091326	107413144	1.81045e+06	26325530	53473336	36798520	397061	10193238	775205	3.94784e+06	1.24009e+06	93021840	16086666	19068312	77662720	41776764	17280590	77652848	35588216	166593888	17452678	69742.2	19027704	174507	1271617020	2.08385e+06	21769492	16474394	17597870	62365884	5454269	101385144	3.66371e+06
Sample_286	Luminal B	1	26548082	6.17413e+06	375000416	266123952	574795	1.01827e+06	7.57022e+06	45043120	4544181	21607092200	6489349600	2.19543e+06	202083424	87841648	2.33938e+06	134381520	7314036	63772312	67266648	88105248	1.51776e+06	38501948	882349	3.15153e+06	5.89783e+06	458221568	23755796	25911458	82701040	105884568	16652065	143457280	70277120	711114620	50522524	221714	62650548	2.82072e+06	2052328830	1.3267e+06	3715781	61561636	39775072	292934752	7944794	345340832	4.81019e+06
Sample_287	Luminal B	2	9383258	651712	210306256	2.50047e+06	712555	351575	3.01668e+06	12012467	2.07691e+06	9027174400	12531997700	238609	21128912	14243266	26396	54077832	672296	41138564	26138132	21709566	771000	14257664	558862	950801	8068075	272039104	4.16048e+06	18703500	58943820	197919952	2.01496e+06	107373280	10402990	1900627200	13110585	106294	72387728	2.05463e+06	900664580	114659	1097754	60819032	10845182	627517570	1.20931e+06	357844448	3.20175e+06
Sample_288	Triple negative	3	21301904	417948	619054590	349400672	459701	631523	6415371	14542183	2.14928e+06	6602221100	13218664400	1.43616e+06	6.84187e+06	17327820	75399.4	37275040	1.18318e+06	36916892	50399332	15991349	1.731e+06	22623084	1.14699e+06	652824	9028969	210263616	2.88478e+06	8204010	35045616	167030464	1.62918e+06	55489396	6.10301e+06	1468086270	10356318	25105.4	73486928	2.25569e+06	761280640	194361	2.54878e+06	100797840	6.10946e+06	428808512	1.08831e+06	603986050	2.60916e+06
Sample_289	Luminal A	3	15116247	374791	377808384	269188672	661337	916398	5.21183e+06	22591432	1.63146e+06	6118659100	13780128800	882361	9322255	16882058	610381	38761928	1.31855e+06	43368124	62231672	14727513	1.99113e+06	9389619	698752	672119	9641294	162923856	3088264	8126909	58533428	191353584	1.74638e+06	60130548	5.32051e+06	1686205180	9507673	26232	80005936	2.08965e+06	772862590	107883	2.2941e+06	109640760	7178581	567896830	864363	558102210	2.07171e+06
Sample_290	Luminal A	2	14382978	1.38254e+06	193657168	93221760	445480	529813	4.80136e+06	22465800	1.56186e+06	17385982000	9092967400	692828	20117100	36689076	106359	97082792	3155671	50693892	91537152	45176604	644911	23612592	436309	2.1702e+06	5.33183e+06	287114016	11950414	22593666	70359088	149755248	6599087	161236816	37842912	540090370	29189908	87184.3	104938920	3408285	1446824580	645752	2.12752e+06	75064504	18823232	230269696	4291838	405687232	11018823
Sample_291	Triple negative	2	102028376	28525970	24604360	8500200	4.15275e+06	8242407	2.09048e+06	309289280	30083460	28435101700	2756668670	13604870	169622736	246620560	23762830	116117072	4529139	18110838	36514264	53111072	472500	18427342	1.53198e+06	5512756	865614	96422192	29304508	20507858	39053812	31928766	32622492	70751808	76042168	110955232	36973632	351644	23727696	986483	1183870460	2.0681e+06	61994168	29503918	20073688	24909492	9460176	137782992	2550186
Sample_292	Triple negative	3	41195496	15944566	30524948	11473465	1.81372e+06	5735371	3.26637e+06	159340736	14984151	30075693100	2450917120	6539792	53887864	161615056	12759697	133047944	5.0283e+06	34102144	53402180	41089080	59391	17614384	432208	4401408	1.1596e+06	59664864	27141190	16827382	47210300	40826320	25938746	108862608	89985960	149985152	35821172	254324	29636878	1.09038e+06	1088585980	1.64217e+06	27232516	27109406	21675900	84193632	9001246	187383504	4.5242e+06
Sample_293	Triple negative	2	15104493	2.67828e+06	160817424	87208784	443080	986317	2934616	48990344	3.02023e+06	23596918800	6216272400	1441607	2.60787e+06	57572104	1.02095e+06	91076992	2.64951e+06	31949620	88389832	54730368	1.20054e+06	13182080	261156	3.91032e+06	4.03075e+06	182022624	16114674	13284458	52032672	75004696	9141108	110653232	39807836	435657376	35114924	90505	34244000	2.64618e+06	1649903740	1114894	4.43193e+06	43017872	19512140	125692584	5448597	255812192	2.46614e+06
Sample_294	Luminal B	2	13559803	5426886	28371284	13046985	807640	902460	2.29916e+06	69807160	6.28784e+06	29087678500	3215509250	2.05905e+06	3821524	83047952	2972150	113235184	2.56094e+06	24566784	65499308	40349904	651382	14324246	133445	5.0446e+06	2.54986e+06	159760688	25759086	15602528	41872844	58602636	18538988	110258592	58880864	175472464	36343816	289811	30454734	1.82105e+06	811301440	1.59039e+06	15930091	50901716	21225204	38734788	7638017	180829808	2.66369e+06
Sample_295	Luminal B	1	34942340	5247728	92847704	4281566	880285	2.07252e+06	4.18762e+06	119789960	4520847	22798520300	7804231700	2.3158e+06	35940420	58014956	4.89582e+06	103238696	3.28878e+06	21906572	50251412	47048356	625196	13337968	597420	2.61152e+06	3761312	199815680	14743732	17697058	33119562	111112168	8.06007e+06	128904688	33141676	392344704	29804366	101725	75835568	2.20947e+06	1724811900	1.06655e+06	6424014	49015792	14130345	164086816	5.00245e+06	395221120	2.23189e+06
Sample_296	Luminal B	1	19458780	1.74056e+06	1318462340	3612062	621155	2808977	7027658	28383328	6964441	1610901630	20236808200	2.57764e+06	22483984	29221076	158278	50607372	29177352	240343040	42152004	216567264	707238	92959360	7.09269e+06	433446	2.91903e+06	1175468030	40352700	8.24078e+06	149882640	129149816	3404614	441372096	26454414	1589830780	96838864	43794.2	26409382	32518350	446551648	24689	2.16972e+06	55999372	17852252	663535810	6.06566e+06	1161273980	130805
Sample_297	Luminal B	1	47472736	5000212	5671678500	53806336	1.11175e+06	7193726	13203337	77435784	26681716	8784703500	8643515400	8450194	97051040	210904784	3.77443e+06	222738400	30409198	441533824	35896704	482947296	358754	225066016	942543	5952669	8167609	1306836350	156294000	35006952	165825536	71201816	18892628	1097710850	129215320	946338620	208618832	117329	22164844	40800524	564494980	355670	14903714	82708544	60720292	341663168	21850790	959271170	659694
Sample_298	Luminal A	2	67920112	7.945e+06	11743595500	44775404	1.95274e+06	15470520	24185124	127877744	18958136	4262912260	6527821300	14912769	21966070	144215712	7.91531e+06	62162760	21911006	750112580	20754658	481483296	214079	327655360	2.5831e+06	1.62964e+06	17552996	2057134340	57265192	5129433	181751584	33100094	3.58848e+06	186548960	35856908	803914820	60612996	50374.4	3.56125e+06	76025208	274845568	329910	10907191	48097384	12849872	281245120	6148079	506315360	912483
DIA_CQ	Protein Digestion Quality Control
Pool_MS	Pool #1 of Samples for Quality Control
Pool_DIA	Pool #2 of Samples for Quality Control
[truncated: 41 more columns]
